# Supplementary material for: A Comprehensive Survey of Prospective Structure-Based Virtual Screening for Early Drug Discovery in the Past Fifteen Years
Source: Int J Mol Sci. 2022 Dec 15;23(24):15961. doi: 10.3390/ijms232415961 (PMC9781938; doi:10.3390/ijms232415961)
Supplement: Supplementary file 1 [file ijms-23-15961-s001.zip]

Archive with 2 entries (2 files):
- molecules.zip
- TABLE S1.xlsx
