# Supplementary material for: A Comprehensive Survey of Prospective Structure-Based Virtual Screening for Early Drug Discovery in the Past Fifteen Years
Source: Int J Mol Sci. 2022 Dec 15;23(24):15961. doi: 10.3390/ijms232415961 (PMC9781938; doi:10.3390/ijms232415961)
Supplement: Supplementary file 1 [file ijms-23-15961-s001.zip › TABLE S1.xlsx]

## Sheet: Sheet1
A Comprehensive Survey of Prospective Structure-based Virtual Screening for Early Drug Discovery in the Past Fifteen Years Hui Zhu, Yulin Zhang, Wei Li, Niu Huang*
num	Title	Year	Target	Target classification	Genes	PHAROS	Docking Structures	Docking Structures details	Docking software category	Hit compound	Bioactivity(hit)	Potency distribution	Lead compound	Bioactivity(lead)	Hit rate(active/test)	#hits	# test compounds	# lib compounds	Crystal structure	Cellular study	Animal test	Previously reported actives number	Tanimoto similarity (Hit)	Cited by(until 6.24)	Institution of corresponding author	Ref
1	Discovery of novel Hsp90 C-terminal domain inhibitors that disrupt co-chaperone binding	2021	HSP90	Others	HSP90AB1, HSP90B, HSPC2, HSPCB	Tchem	X-ray	3Q6M	Gold		IC50 = 35 µM, Kd=102 uM	10-100 µM			0.0833333	2	24	9,049 (natural product collection from InterBioScreen Ltd)		No	No	2356	0.49	6	The University of Auckland,Keele University, The University of Auckland	1
2	Discovery of Small-Molecule Antagonists of the PWWP Domain of NSD2	2021	NSD2(lysine methyltransferase )	Other enzymes	NSD2, KIAA1090, MMSET, TRX5, WHSC1	Tchem	X-ray	4N4I	Glide		Kd = 41 µM	10-100 µM		Kd = 7 µM, IC50=17.3 uM	NA	NA	39	2000000	6UE6	Yes	No	269	0.35	13	University of Toronto	2
3	Synthesis and evaluation of tiaprofenic acid-derived UCHL5 deubiquitinase inhibitors.	2021	UCHL5	Proteases	UCHL5, UCH37,AD-019, CGI-70	Tbio	X-ray	3IHR	Dock		IC50 = 2946 µM	>100 µM		IC50 = 32.9 µM	NA	NA	NA	1217 (DSSTOX and ZINC database)		Yes	No	1	0.25	1	Wayne State University	3
4	Discovery of 2-(5-(quinolin-6-yl)-1,3,4-oxadiazol-2-yl)acetamide derivatives as novel PI3Kα inhibitors via docking-based virtual screening	2021	PI3Kα	Kinases	PIK3CA	Tclin	X-ray	4L2Y	Glide		IC50 = 29.2 µM	10-100 µM		IC50 = 6.6± 2.1 µM	0.125	3	24	1,456,156(ChemDiv)		No	No	38460	0.51	2	Zhejiang University,Chinese Academy of Sciences	4
5	Design, synthesis and biological evaluation of dihydrofurocoumarin derivatives as potent neuraminidase inhibitors.	2021	NA(Neuraminidase)	Other enzymes		Non-human proteins	X-ray	2HU0	Surflex		IC50 = 0.11 µM	<1 µM		IC50 = 0.03 µM	NA	1	NA	450000(ZINC 12)		No	No	831	0.33	2	Shanghai Institute of Technology	5
6	Discovery of novel HBV capsid assembly modulators by structure-based virtual screening and bioassays.	2021	HBV capsid	Others		Non-human proteins	X-ray	5WRE, 5T2P, 5GMZ, 5E0I	Glide		IC50 = 5.6 µM	1-10 µM		IC50 = 1.81 µM	0.0625	1	16	212959		Yes	No	86	0.24	4	Zhejiang University	6
7	Structure-Based Design of Potent Selective Nanomolar Type-II Inhibitors of Glycogen Synthase Kinase-3β	2021	GSK-3β	Kinases	GSK3B	Tclin	Modeled structure	2OW3	Glide		IC50 = 9.75 µM	1-10 µM		IC50 = 0.087 µM	0.0307692	2	65	27286(ZINC 15)		Yes	No	29904	0.49	3	University of Central Lancashire	7
8	In silico and in vitro screening for potential anticancer candidates targeting GPR120.	2021	GPR120	Membrane receptors	FFAR4, GPR120, GPR129, O3FAR1, PGR4	Tchem	Modeled structure	UniProt ID: Q5NUL3-2 4N6H, 4S0V(homology modelling)	AutoDock Smina		IC50=23.21µM	10-100 µM		IC50=5.89µM	0.153846	2	13	350000(Specs)		Yes	No	519	0.25	5	Technological University Dublin	8
9	Identification of Plasmodium falciparum heat shock 90 inhibitors via molecular docking.	2021	HSP90	Others		Non-human proteins	X-ray	3K60	AutoDock Smina		EC50=0.98µM	<1 µM			0.25	3	12	13 million(ZINC15)		Yes	No	3	0.19	1	California Polytechnic State University	9
10	Inhibition of Nonessential Bacterial Targets: Discovery of a Novel Serine O-Acetyltransferase Inhibitor	2020	SAT(Salmonella serine acetyltransferase)	Other enzymes		Non-human proteins	X-ray	1T3D,1SSM	Glide		IC50= 48.6±8.43 µM	10-100 µM			0.0821918	6	73	91243		Yes	No	0	0	10	Università degli Studi di Parma	10
11	Targeting fungal virulence factor by small molecules: Structure-based discovery of novel secreted aspartic protease 2 (SAP2) inhibitors.	2020	SAP2(secreted aspartic protease 2)	Proteases		Non-human proteins	X-ray	1ZAP,1EAG	Gold		IC50=5.04µM	1-10 µM		IC50=0.92µM	0.08	4	50	713000		Yes	Yes	18	0.2	8	Ningxia Medical University	11
12	Rapid discovery of a selective butyrylcholinesterase inhibitor using structure-based virtual screening.	2020	BuChE	Other enzymes	BCHE, CHE1	Tclin	X-ray	4TPK	Glide		IC50=2.4µM (huBuChE)	1-10 µM			0.0909091	2	22	595284		No	No	3344	0.61	4	The University of Queensland	12
13	Identification of 14 Known Drugs as Inhibitors of the Main Protease of SARS-CoV-2.	2020	SARS-3CLpro	Proteases		Non-human proteins	X-ray	5R82	Glide		IC50=4.81 ± 1.87µM	1-10 µM			0.352941	6	17	2000 approved drugs		No	No	38	0.25	119	Yale University	13
14	The optimization of a novel selective antagonist for human M muscarinic acetylcholine receptor.	2020	M2 mAChR	Membrane receptors	CHRM2	Tclin	X-ray	3UON( X-RAY DIFFRACTION )	Glide		pIC50=4.28	10-100 µM		IC50=0.48uM	0.0271739	5	184	1.5 million		No	No	20450	0.52	1	Shanghai Jiao Tong University	14
15	Discovery of novel phosphatidylcholine-specific phospholipase C drug-like inhibitors as potential anticancer agents.	2020	PC-PLC(Phosphatidylcholine–specific phospholipase C )	Other enzymes	PLCL1	Tbio	X-ray	1AH7	Gold		IC50=3.69µM	1-10 µM		IC50=3.6 uM	0.0740741	4	54	500000(ChemBridge)		No	No	15964	0.47	6	Keele University, The University of Auckland	15
16	Virtual screening to identify potent sepiapterin reductase inhibitors.	2020	SPR(Sepiapterin reductase)	Other enzymes	SPR	Tchem	X-ray	4HWK	Others		pIC50=7.18	<1 µM			0.0155786	21	1348	Amgen’s high-throughput screening library	6USN	No	No	79	0.31	2	Therapeutic Discovery	16
17	The discovery, design and synthesis of potent agonists of adenylyl cyclase type 2 by virtual screening combining biological evaluation.	2020	AC2	Other enzymes	ADCY2, KIAA1060	Tbio	X-ray	1AB8	Gold		EC50=8.10µM	1-10 µM		EC50=90nM	0.0588235	1	17	59844		Yes	No	14	0.23	4	Chinese Academy of Sciences	17
18	Discovery of pyrazole derivatives as cellular active inhibitors of histone lysine specific demethylase 5B (KDM5B/JARID1B).	2020	KDM5B	Other enzymes	KDM5B, JARID1B, PLU1, RBBP2H1	Tchem	X-ray	5FYZ	Glide		IC50=9.320µM	1-10 µM		IC50=24.4nM	NA	NA	NA	2,000,000( database Enamine)+500(in house)		Yes	No	237	0.39	15	Collaborative Innovation Center of New Drug Research and Safety Evaluation	18
19	Lead discovery, chemical optimization, and biological evaluation studies of novel histone methyltransferase SET7 small-molecule inhibitors.	2020	SET7	Other enzymes	SETD7, KIAA1717, KMT7, SET7, SET9	Tchem	X-ray	1N6A	Glide		IC50=46.06µM	10-100 µM		IC50=15.93µM	NA	NA	118	20000		Yes	No	20	0.25	7	Chinese Academy of Sciences，China Pharmaceutical University	19
20	Novel androgen receptor antagonist identified by structure-based virtual screening, structural optimization, and biological evaluation.	2020	Androgen receptor	Nuclear receptors	AR, DHTR, NR3C4	Tclin	X-ray	2PNU	Glide		IC50=2.4µM	1-10 µM		IC50=0.06µM	0.09375	3	32	200000(specs)		Yes	No	12589	0.58	11	Zhejiang University	20
21	Biological Evaluation of Selected Flavonoids as Inhibitors of MNKs Targeting Acute Myeloid Leukemia.	2020	MNKs	Kinases	MKNK1, MNK1	Tchem	X-ray	6CK6	Others		IC50=252nM(MNK2), IC50=1205nM(MNK1)	<1 µM		IC50=579nM(MNK2), IC50=179nM(MNK1)	0.117647	2	17	National Cancer Institute (NCI) database		Yes	No	1092	0.43	5	Taipei Medical University	21
22	Structure-based virtual screening and biological evaluation of novel non-bisphosphonate farnesyl pyrophosphate synthase inhibitors.	2020	FPPS(Farnesyl pyrophosphate synthase)	Other enzymes	FDPS, FPS, KIAA1293	Tclin	X-ray	4QPF	Others		Kd=14.3±2.63µM	10-100 µM			0.5	5	10	1,960,000(ChemDive)		Yes	No	386	0.35	5	Jiangsu Institute of Nuclear Medicine	22
23	Discovery and Optimization of wt-RET/KDR-Selective Inhibitors of RETV804M Kinase.	2020	RET	Kinases	RET, CDHF12, CDHR16, PTC, RET51	Tclin	Modeled structure	2IVU, 2IVT	Glide		IC50=0.02µM(biochemical), IC50=4.4µM(cellular)	<1 µM		IC50=19nM	NA	NA	197	984000	6I82,6I83	Yes	No	12559	0.39	3	University of Manchester	23
24	Discovery of 9-phenylacridinediones as highly selective butyrylcholinesterase inhibitors through structure-based virtual screening.	2020	BuChE	Other enzymes	BCHE, CHE1	Tclin	X-ray	4BDS	Fred		IC50=0.243µM	<1 µM			1	8	8	265000+11.3 million		Yes	No	3344	0.37	7	University of the Western Cape	24
25	Identification of novel inhibitors for the tyrosyl-DNA-phosphodiesterase 1 (Tdp1) mutant SCAN1 using virtual screening.	2020	TDP1	Other enzymes	TDP1	Tchem	X-ray	1MU7	Gold		IC50=3.5 µM	1-10 µM			NA	6	NA	9200 (InterBioScreen natural product collection)		Yes	No	179	0.53	5	Siberian Branch of Russian Academy of Sciences	25
26	Computational discovery and biological evaluation of novel inhibitors targeting histone-lysine N-methyltransferase SET7.	2020	SET7	Other enzymes	SETD7, KIAA1717, KMT7, SET7, SET9	Tchem	X-ray	1N6A	Others		IC50 = 6.02 µM	1-10 µM		IC50 = 1.96 µM	0.117647	2	17	210070 (Specs)+ 5,340 (Selleck bioactive compound library)		Yes	No	20	0.14	3	China Pharmaceutical University	26
27	Discovery of Highly Potent Benzimidazole Derivatives as Indoleamine 2,3-Dioxygenase-1 (IDO1) Inhibitors: From Structure-Based Virtual Screening to in Vivo Pharmacodynamic Activity.	2020	IDO1	Other enzymes	IDO1, IDO, INDO	Tchem	X-ray	2D0T	Fred		IC50 = 16 nM	<1 µM			0.14	7	50	ZINC15		Yes	Yes	28857	0.43	26	Università del Piemonte Orientale	27
28	Virtual Screening for Ligand Discovery at the σ1 Receptor	2020	σ1 receptor	Membrane receptors	SIGMAR1, OPRS1, SRBP, AAG8	Tclin	X-ray	5HK1(X-RAY)	Glide		Ki=18nM(CMP 4)	<1 µM			0.470588	8	17	6 million		No	No	18445	0.38	6	Harvard Medical School	28
29	Discovery of a potent and selective adenylyl cyclase type 8 agonist by docking-based virtual screening.	2020	AC8	Other enzymes	ADCY8	Tchem	Modeled structure	1CJK	Gold		EC50=0.1052µM	<1 µM			NA	NA	14	212770		Yes	No	30	0.34	1	Chinese Academy of Sciences	29
30	Discovery of an Orally Active Small-Molecule Tumor Necrosis Factor-α Inhibitor	2020	TNFα	Transcription factors	TNF, TNFA, TNFSF2	Tclin	X-ray	2AZ5	Others		Kd=82.1 ± 5.0 µM, IC50=0.109 µM	<1 µM			0.142857	1	7	6 million (ZINC database )		Yes	Yes	537	0.23	8	Shenyang Pharmaceutical University	30
31	Structure-Guided Identification of DNMT3B Inhibitors.	2020	DNMT3B	Other enzymes	DNMT3B	Tchem	Modeled structure	2QRV	Glide		IC50=13.5 µM	10-100 µM		IC50=8 µM	0.333333	5	15	10 million (ZINC12)		No	No	32	0.21	8	Yale University	31
32	Inhibition of striatal-enriched protein tyrosine phosphatase by targeting computationally revealed cryptic pockets.	2020	STEP	Phosphatases	PTPN5	Tchem	X-ray	2BV5	Glide		IC50=9.7μM	1-10 µM			0.34375	11	32	Specs database		Yes	No	74	0.25	2	Shandong University	32
33	Carvedilol serves as a novel CYP1B1 inhibitor, a systematic drug repurposing approach through structure-based virtual screening and experimental verification.	2020	CYP1B1	Other enzymes	CYP1B1	Tchem	X-ray	6IQ5	Glide		IC50=1.11 µM	1-10 µM			0.333333	2	6	3945 ( FDA database )		Yes	No	297	0.39	16	Shenyang Pharmaceutical University	33
34	Discovery and biological evaluation of vinylsulfonamide derivatives as highly potent, covalent TEAD autopalmitoylation inhibitors.	2019	TEAD4	Transcription factors	TEAD4, RTEF1, TCF13L1, TEF3	Tchem	X-ray	5OAQ	Glide		IC50=32 µM	10-100 µM		IC50=197 ± 19 nM	NA	NA	50	22000		Yes	No	1	0.15	24	Chinese Academy of Sciences	34
35	A computer-assisted discovery of novel potential anti-obesity compounds as selective carbonic anhydrase VA inhibitors.	2019	carbonic anhydrase VA	Other enzymes	CA5， CA5A	Tclin	Modeled structure	1DMY, UniProtKB-P35218	Glide		Ki=73.4 nM	<1 µM			0.916667	11	12	94000		No	No	358	0.33	19	Dipartimento NEUROFARBA, Sezione di Scienze Farmaceutiche, Università	35
36	Discovery of (R)-5-((5-(1-methyl-1H-pyrazol-4-yl)-4-(methylamino)pyrimidin-2-yl)amino)-3-(piperidin-3-yloxy)picolinonitrile, a novel CHK1 inhibitor for hematologic malignancies.	2019	CHK1	Kinases	CHEK1, CHK1	Tchem	X-ray	2YM8	Others		IC50 = 1.61 µM	1-10 µM		IC50=0.4 nM	NA	NA	10	60300		Yes	No	2061	0.53	9	Zhejiang University	36
37	Discovery of a highly selective FLT3 inhibitor with specific proliferation inhibition against AML cells harboring FLT3-ITD mutation.	2019	FLT3	Kinases	FLT3, CD135, FLK2, STK1	Tclin	Modeled structure	2P2H, 4UX0, 3RHX, 1FGK, 4WUN, 3JS2	Glide		IC50 = 3.03 nM	<1 µM			NA	5	NA	in-house small-molecule database		Yes	No	24175	0.49	11	China Pharmaceutical University	37
38	Multistage Screening Reveals 3-Substituted Indolin-2-one Derivatives as Novel and Isoform-Selective c-Jun N-terminal Kinase 3 (JNK3) Inhibitors: Implications to Drug Discovery for Potential Treatment of Neurodegenerative Diseases.	2019	JNK3	Kinases	MAPK10, JNK3, JNK3A, PRKM10, SAPK1B	Tchem	X-ray	4W4W,2P33	Glide		IC50 = 0.59 µM	<1 µM		IC50 = 40 nM	0.112903	7	62	300 000 (SPECS)		Yes	Yes	1002	0.41	20	Peking University	38
39	Virtual Screening Approach and Investigation of Structure-Activity Relationships To Discover Novel Bacterial Topoisomerase Inhibitors Targeting Gram-Positive and Gram-Negative Pathogens.	2019	DNA gyrase and topoisomerase IV	Other enzymes		Non-human proteins	X-ray	2XCS	Glide		IC50 = 112 µM (DNA gyrase), IC50=130uM(Topoisomerase IV)	>100 µM		IC50 = 25 µM	0.0740741	12	162	30000	6FM4	Yes	No	619	0.39	8	Angelini S.p.A	39
40	A novel class of anthraquinone-based HDAC6 inhibitors.	2019	HDAC6	Other enzymes	HDAC6, KIAA0901, JM21	Tclin	X-ray	5EF7	AutoDock Vina		IC50=56 nM	<1 µM			0.5	1	2	235		Yes	No	26752	0.8	28	Keimyung University	40
41	Lead identification and characterization of hTrkA type 2 inhibitors.	2019	TrkA	Kinases	NTRK1, MTC, TRK, TRKA	Tclin	X-ray	4PMM	Glide		IC50=2.2 nM	<1 µM			0.0184019	111	6032	ZINC, 9 million	6PL1, 6PL2, 6PL3	Yes	No	17550	0.35	3	Veterinary Medicine Research & Development	41
42	Discovery of novel glycogen synthase kinase-3α inhibitors: Structure-based virtual screening, preliminary SAR and biological evaluation for treatment of acute myeloid leukemia.	2019	GSK-3α	Kinases	GSK3A	Tclin	Modeled structure	2DFM	Glide		IC50=0.44 µM	<1 µM		IC50=33 nM	0.191489	9	47	300 k compounds provided by two libraries, namely SPECS database		Yes	No	509	0.32	16	Peking University	42
43	Identification and characterization of benzo[d]oxazol-2(3H)-one derivatives as the first potent and selective small-molecule inhibitors of chromodomain protein CDYL.	2019	CDYL	Transcription factors	CDYL	Tchem	NMR	2DNT	Glide		Kd=14.2 µM	10-100 µM		Kd=4.9 µM	0.129032	8	62	Specs chemical library containing over 200,000		Yes	No	3	0.15	11	Peking University	43
44	Development of Small-Molecules Targeting Receptor Activator of Nuclear Factor-κB Ligand (RANKL)—Receptor Activator of Nuclear Factor-κB (RANK) Protein–Protein Interaction by Structure-Based Virtual Screening and Hit Optimization	2019	RANKL/RANK	Nuclear receptors	NFKB1	Tclin	X-ray	3URF	Glide		Kd= 9.8 µM, IC50 = 26.2 µM	1-10 µM		Kd=614 nM	NA	NA	70	Specs chemical library containing over 200,000		Yes	No	15	0.19	7	Shanghai Jiaotong University School of Medicine	44
45	Identification of benzo[cd]indol-2(1H)-ones as novel Atg4B inhibitors via a structure-based virtual screening and a novel AlphaScreen assay.	2019	Atg4B	Proteases	ATG4B, APG4B, AUTL1, KIAA0943	Tchem	X-ray	2CY7_full (closed form) and 2ZZP_full (open form)	Glide		IC50=104 µM	>100 µM		IC50=12 µM	0.0192308	3	156	265242		Yes	No	29	0.22	10	Institute of Advanced Chemistry of Catalonia, IQAC-CSIC	45
46	Novel inhibitors of As(III) S-adenosylmethionine methyltransferase (AS3MT) identified by virtual screening.	2018	AS3MT	Other enzymes	AS3MT, CYT19	Tbio	Modeled structure	UniProt: Q9HBK9-1, PDB code: 4FR0	Glide		IC50 = 2.9 µM	1-10 µM		IC50 = 1.4 µM	NA	NA	426			Yes	No	0	0	5	Johns Hopkins University School of Medicine	46
47	Structure-Based Virtual Screening for the Discovery of Novel Inhibitors of New Delhi Metallo-β-lactamase-1	2018	NDM-1	Other enzymes		Non-human proteins	X-ray	3SPU , 3Q6X	Others		Ki = 0.72 µM	<1 µM			NA	NA	100	∼300,000 Specs		No	No	88	0.26	37	Università degli Studi di Modena e Reggio	47
48	Structure-based design of allosteric calpain-1 inhibitors populating a novel bioactivity space.	2018	calpain-1	Other enzymes	CAPN1, CANPL1, PIG30	Tchem	X-ray	4WQ2	Glide		IC50 = 7.5 µM	1-10 µM			0.3	3	10	36503		No	No	809	0.3	10	University of Cambridge	48
49	Identification and Structure-Activity Relationship of HDAC6 Zinc-Finger Ubiquitin Binding Domain Inhibitors.	2018	HDAC6	Other enzymes	HDAC6, KIAA0901, JM21	Tclin	X-ray	3GV4	Glide		IC50=5.1 µM	1-10 µM		IC50=2.3 µM	0.181818	6	33	1.3 million	6CE6, 6CEF, 6CE8, 6CEA, 6CEC, 5WBN, 6CED, 6CEE	Yes	No	2289	0.29	36	University of Toronto	49
50	Discovery of novel purine nucleoside derivatives as phosphodiesterase 2 (PDE2) inhibitors: Structure-based virtual screening, optimization and biological evaluation.	2018	PDE2	Other enzymes	PDE2A	Tclin	X-ray	4HTX , 4C1I	Surflex		IC50=3.12 µM	1-10 µM		IC50=0.32 µM	NA	NA	65	800		No	No	756	0.37	9	East China University of Science and Technology	50
51	Discovery of potent and novel smoothened antagonists via structure-based virtual screening and biological assays.	2018	SMO	Membrane receptors	SMO, SMOH	Tclin	X-ray	4JKV ( X-RAY )	Glide		IC50 = 47 nM	<1 µM			0.285714	6	21	ChemDiv		Yes	No	1000	0.39	19	University, Suzhou	51
52	Discovery of d-amino acid oxidase inhibitors based on virtual screening against the lid-open enzyme conformation.	2018	DAAO(d-Amino acid oxidase)	Other enzymes	DAO, DAMOX	Tchem	X-ray	4QFC, 4QFD	Glide		IC50 = 5.2 µM	1-10 µM		IC50=0.39uM	NA	NA	16	2000		No	No	307	0.27	4	Hungarian Academy of Sciences	52
53	Discovery of new GSK-3β inhibitors through structure-based virtual screening.	2018	GSK-3β	Kinases	GSK3B	Tclin	X-ray	2OW3	Glide		IC50 = 0.71 µM	<1 µM			0.155556	14	90	300000		Yes	No	2217	0.38	19	Peking University	53
54	Novel selective thiadiazine DYRK1A inhibitor lead scaffold with human pancreatic β-cell proliferation activity	2018	DYRK1A	Kinases	DYRK1A, DYRK, MNB, MNBH	Tchem	Modeled structure	3ANR	Glide,Fred		Kd = 7.3 µM	1-10 µM		Kd = 71 nM	0.117647	8	68	2.2 million		Yes	No	913	0.23	29	Icahn School of Medicine at Mount Sinai	54
55	Discovery, optimization and biological evaluation for novel c-Met kinase inhibitors.	2018	c-Met	Kinases	MET	Tclin	X-ray	2WGJ	Glide,Gold		IC50 = 0.19 µM	<1 µM		IC50 = 0.0793 µM	0.21875	14	64	700000	5YA5	Yes	No	3061	0.58	30	China Pharmaceutical University	55
56	Structure-based identification of a NEDD8-activating enzyme inhibitor via drug repurposing.	2018	NEDD8	Other enzymes	NEDD8	Tchem	X-ray	3GZN	Others		EC50 = 1.3 µM	1-10 µM			NA	NA	9	3000		Yes	No	37	0.16	42	University of Macau	56
57	In Silico Identification of Piperidinyl-amine Derivatives as Novel Dual Binders of Oncogene c-myc/c-Kit G-quadruplexes.	2018	c-myc/c-Kit	Kinases	MYC/KIT	Tclin	NMR	2O3M, 2L7V	Glide		Kd=18uM	10-100 µM			0.5	3	6	693 000		Yes	No	1168	0.3	17	Università “Magna Graecia” di Catanzaro	57
58	Novel inhibitors of the rRNA ErmC' methyltransferase to block resistance to macrolides, lincosamides, streptogramine B antibiotics.	2018	ErmC	Other enzymes		Non-human proteins	Modeled structure	1QAN	Glide		IC50 = 100 µM	10-100 µM		IC50 = 116 µM	0.793103	23	29	5700000		Yes	No	1	0.11	8	Adam Mickiewicz University	58
59	A novel allosteric inhibitor that prevents IKKβ activation	2018	IKKβ	Kinases	IKBKB, IKKB	Tchem	X-ray	4KIK	Dock,AutoDock		IC50 = 35 µM	10-100 µM			0.037594	5	133	200000		Yes	No	867	0.31	9	Peking University	59
60	Computer-aided drug discovery of Myc-Max inhibitors as potential therapeutics for prostate cancer.	2018	Myc-Max	Transcription factors	MYC, BHLHE39	Tchem	X-ray	1NKP	Glide		IC50 = 8.9 µM	1-10 µM			0.0289855	2	69	6 million		Yes	No	5	0.16	28	University of British Columbia	60
61	Optimization of 5-arylidene barbiturates as potent, selective, reversible LSD1 inhibitors for the treatment of acute promyelocytic leukemia.	2018	LSD1	Other enzymes	KDM1A, AOF2, KDM1, KIAA0601, LSD1	Tchem	X-ray	2Z5U	Glide		IC50 = 6.42 µM	1-10 µM		IC50 = 0.41 µM	1	2	2	SPECS database 208 715		Yes	No	899	0.41	10	China Pharmaceutical University,	61
62	Discovery of potent pyruvate dehydrogenase kinase inhibitors and evaluation of their anti-lung cancer activity under hypoxia.	2018	PDKs	Kinases	PDK1, PDHK1	Tchem	X-ray	4V25	Surflex		IC50 = 0.41 µM	<1 µM			0.25	3	12	45 000		Yes	No	1329	0.38	8	The Affiliated Hospital of Qingdao University	62
63	Identification of potent catalytic inhibitors of human DNA topoisomerase II by structure-based virtual screening.	2018	TopII	Other enzymes	TOP2A,TOP2	Tclin	X-ray	1ZXM	Gold		IC50 = 43 ± 5.6 µM	10-100 µM			0.108108	4	37	287 000		Yes	No	205	0.25	9	Medical University,	63
64	Discovery of nanomolar ligands with novel scaffolds for the histamine H4 receptor by virtual screening.	2017	H4R	Membrane receptors	HRH4, GPCR105	Tchem	Modeled structure	1L9H	Others		Ki = 3 nM	<1 µM			0.233333	28	120	7000		No	No	1326	0.58	9	Bioprojet-Biotech	64
65	Virtual screening and experimental validation identify novel modulators of nuclear receptor RXRα from Drugbank database	2017	RXRα	Nuclear receptors	RARA, NR1B1	Tclin	X-ray	1FBY, 3A9E	Glide		Kd = 13.30 µM	10-100 µM			0.266667	4	15	1280		Yes	No	548	0.35	11	Sanford Burnham Prebys Medical Discovery Institute	65
66	Discovery of novel CDK8 inhibitors using multiple crystal structures in docking-based virtual screening.	2017	CDK8	Kinases	CDK8	Tchem	X-ray	4G6L: DMG-in conformation. 4F7S: DMG-out conformation 4F6W, 4F6U, 3RGF	Gold,AutoDock		IC50 = 6.5 nM	<1 µM			0.14	7	50	1.6m		No	No	280	0.41	29	West China Hospital of Sichuan University	66
67	Virtual screening and biophysical studies lead to HSP90 inhibitors.	2017	HSP90	Others	HSP90AB1, HSP90B, HSPC2, HSPCB	Tchem	X-ray	4CE1	Gold		Kd = 2 ± 1 µM	1-10 µM			0.2	4	20	9050		No	No	1684	0.58	25	The University of Auckland	67
68	Discovery of new Syk inhibitors through structure-based virtual screening.	2017	Syk	Kinases	SYK	Tclin	X-ray	3EMG	Glide		IC50 = 3.2 µM	1-10 µM			0.5	8	16	1300000		Yes	No	3141	0.38	9	Second Military Medical University	68
69	In Silico Identification of a Novel Hinge-Binding Scaffold for Kinase Inhibitor Discovery.	2017	p38α MAPK	Kinases	MAPK14, CSBP, CSBP1, CSBP2, CSPB1, MXI2, SAPK2A	Tchem	X-ray	1OUY	Gold		IC50 = 14.4 ± 1.2 µM	10-100 µM		IC50 = 0.02µM	0.5	4	8	107238	5XYX, 5XYY， 5XYZ	Yes	No	4070	0.39	20	National Institute of Biological Sciences	69
70	Identification and preliminary structure-activity relationships of 1-Indanone derivatives as novel indoleamine-2,3-dioxygenase 1 (IDO1) inhibitors.	2017	IDO1	Other enzymes	IDO1, IDO, INDO	Tchem	X-ray	4PK5	Glide		IC50 = 2.780 µM	1-10 µM			0.00666667	1	150	200,000 compounds from Specs		Yes	No	475	0.43	16	Fudan University	70
71	Discovery of benzothiazole derivatives as novel non-sulfamide NEDD8 activating enzyme inhibitors by target-based virtual screening.	2017	NEDD8	Other enzymes	NEDD8	Tchem	X-ray	3GZN	Glide		IC50 = 2.12 µM	1-10 µM		IC50 = 0.1 µM (UCT-116) IC50 = 1.22 µM (U-2OS)	0.6	9	15	300 K		Yes	No	37	0.29	22	Second Military Medical University	71
72	BET Bromodomain Inhibitors with One-Step Synthesis Discovered from Virtual Screen.	2017	BRD4	Others	BRD4, HUNK1	Tchem	X-ray	4FLP	Glide		IC50 = 5.2 µM	1-10 µM		IC50 = 0.55 µM	0.409091	9	22	6 million	5KDH	Yes	No	1668	0.31	37	University of Minnesota	72
73	Computer-Aided Identification and Lead Optimization of Dual Murine Double Minute 2 and 4 Binders: Structure-Activity Relationship Studies and Pharmacological Activity.	2017	MDM2/MDM4	Other enzymes	MDM2	Tchem	X-ray	1YCR, 3DAC	Glide		IC50 = 93.7 nM (MDM2) IC50 = 4.6 nM (MDM4)	<1 µM		IC50 = 7.8 nM (MDM2) IC50 = 6.1 nM (MDM4)	0.125	1	8	∼4000		Yes	No	3158	0.37	13	Università degli Studi di Napoli Federico II,	73
74	Designing novel inhibitors against histone acetyltransferase (HAT: GCN5) of Plasmodium falciparum	2017	GCN5	Other enzymes		Non-human proteins	Modeled structure	HsGCN5 (PDB ID: 1Z4R), HsPCAF (PDB ID: 1CM0) and ScGCN5 (PDB ID: 1YGH)	Glide		IC50 = 225 nM	<1 µM			1	1	1	142246		Yes	No	18	0.22	19	Jawaharlal Nehru University	74
75	Physapubescin, a natural withanolide as a kidney-type glutaminase (KGA) inhibitor.	2017	KGA	Other enzymes	GLS, GLS1, KIAA0838	Tchem	X-ray	3VP1	Others		IC50 = 9.89 ± 0.79 µM	1-10 µM			0.166667	1	6	in-house database of natural products		No	No	650	0.15	18	Shenyang Pharmaceutical University	75
76	Discovery of human lactate dehydrogenase A (LDHA) inhibitors as anticancer agents to inhibit the proliferation of MG-63 osteosarcoma cells.	2017	LDHA	Other enzymes	LDHA, PIG19	Tchem	X-ray	4QO8	Others,Surflex		IC50 = 0.33 µM	<1 µM			0.428571	3	7	20 000		Yes	No	207	0.25	18	The Second Clinical Medical College of Jinan University	76
77	Discovery of novel dengue virus entry inhibitors via a structure-based approach.	2017	envelope protein	Other enzymes		Non-human proteins	X-ray	1OKE	Others		EC50 = 3.1µM	1-10 µM			0.0869565	2	23	110000		Yes	No	25	0.23	22	Centro de Investigaciones en Bionanociencias (CIBION)-CONICET	77
78	Repurposing of Proton Pump Inhibitors as first identified small molecule inhibitors of endo-β-N-acetylglucosaminidase (ENGase) for the treatment of NGLY1 deficiency, a rare genetic disease	2017	ENGase	Other enzymes	ENGASE	Tchem	Modeled structure	3FHQ	Glide		IC50 = 4.47±0.44 µM	1-10 µM			0.25	5	20	1338		No	No	4	0.11	43	University of Utah	78
79	Structure-Based Identification of Novel Ligands Targeting Multiple Sites within a Chemokine-G-Protein-Coupled-Receptor Interface.	2016	CXCR4	Membrane receptors	CXCR4	Tclin	NMR	2N55 (NMR)	Dock		Kd = 1.2 ± 0.3 mM	>100 µM			0.25	3	12	Both the fragment (575,530 compounds) and lead-like (4,552,896 compounds) subsets of the ZINC small-molecule database		No	No	360	0.28	29	University of South Florida	79
80	Identification of noncovalent proteasome inhibitors with high selectivity for chymotrypsin-like activity by a multistep structure-based virtual screening.	2016	20S proteasome beta 5	Proteases	PSMB5, LMPX, MB1/X	Tclin	X-ray	4NNN	Glide,Gold,Fred		Ki = 2.18 µM, IC50 = 34.3 µM	1-10 µM		Ki = 0.42 µM, IC50 = 26.7 µM	0.0606061	2	33	65375		Yes	No	371	0.67	23	University of Naples Federico II	80
81	Novel Inhibitors of Toxin HipA Reduce Multidrug Tolerant Persisters.	2016	HipA	Kinases		Non-human proteins	X-ray	3FBR	Glide		Kd = 270 ± 90 nM	<1 µM			0.0210526	4	190	26,478 +201,007		Yes	No	0	0	22	Peking University	81
82	Discovery of selective inhibitors of tyrosyl-DNA phosphodiesterase 2 by targeting the enzyme DNA-binding cleft.	2016	TDP2	Other enzymes	TDP2, EAP2, TTRAP, AD-022	Tchem	Modeled structure	4GZ1	AutoDock		IC50 = 3.5 µm	1-10 µM			0.0315789	3	95	11000		Yes	No	57	0.17	16	Georgia State University	82
83	Cupriphilic compounds to aid in proteasome inhibition.	2016	20S proteasome beta 5	Proteases	PSMB5, LMPX, MB1/X	Tclin	X-ray	1IRU	Glide		IC50 = 3 µM	1-10 µM			0.0967742	6	62	NCI Diversity Set 3		No	No	371	0.33	2	University of South Florida	83
84	Discovery of KDM5A inhibitors: Homology modeling, virtual screening and structure-activity relationship analysis.	2016	KDM5A	Other enzymes	KDM5A, JARID1A, RBBP2, RBP2	Tchem	Modeled structure	UniProt entry P29375, PDB entries: 3DXT, 2W2I, 2OX0, and 2XML	Gold		IC50 = 2.3 µM	1-10 µM		IC50 = 0.22 µM	0.266667	12	45	1.6 million		Yes	No	55	0.3	17	Sichuan University	84
85	Identification and biochemical characterization of DC07090 as a novel potent small molecule inhibitor against human enterovirus 71 3C protease by structure-based virtual screening.	2016	3C protease	Proteases		Non-human proteins	X-ray	3SJO	Glide		IC50 = 21.72 ± 0.95 µM	10-100 µM			0.02	1	50	200000		Yes	No	0	0	20	Chinese Academy of Sciences	85
86	Discovery of novel small molecule inhibitors of lysine methyltransferase G9a and their mechanism in leukemia cell lines.	2016	G9a	Other enzymes	EHMT2, BAT8, C6orf30, G9A, KMT1C, NG36	Tchem	X-ray	3RJW	Glide		IC50 = 6.5 µm	1-10 µM			0.032	4	125	200000		Yes	No	82	0.21	34	Georgia State University	86
87	Identification of N-phenyl-2-(N-phenylphenylsulfonamido)acetamides as new RORγ inverse agonists: Virtual screening, structure-based optimization, and biological evaluation.	2016	RORγ	Nuclear receptors	RORC, NR1F3, RORG, RZRG	Tchem	X-ray	3B0W	Glide		IC50 = 62.58 µM	10-100 µM		IC50 = 630 nM	0.178571	5	28	1149029		Yes	No	753	0.49	13	Chinese Academy of Sciences	87
88	Design, synthesis and biological evaluation of novel benzo-α-pyrone containing piperazine derivatives as potential BRAFV600E inhibitors.	2016	BRAF	Kinases	BRAF, BRAF1, RAFB1	Tclin	X-ray	2FB8	Others		IC50=17.25μM(A375)	10-100 µM		IC50 = 2.24 µM (A375)	NA	1		20000		Yes	No	2916	0.38	5	Nanjing University	88
89	Engineering another class of anti-tubercular lead: Hit to lead optimization of an intriguing class of gyrase ATPase inhibitors.	2016	ATPase	Other enzymes		Non-human proteins	X-ray	4BAE	Glide		IC50 = 12.2 µm	10-100 µM		IC50 = 2.5 µm	0.166667	1	6	3000		Yes	No	163	0.38	28	Hyderabad Campus	89
90	The discovery of novel and selective fatty acid binding protein 4 inhibitors by virtual screening and biological evaluation.	2016	FABP4	Others	FABP4	Tchem	X-ray	2NNQ	Glide		Ki = 3.1 µm	1-10 µM		Ki = 0.29±0.07 µM	0.14	7	50	200000		Yes	No	152	0.27	13	Chinese Academy of Sciences	90
91	New inhibitors of tyrosyl-DNA phosphodiesterase I (Tdp 1) combining 7-hydroxycoumarin and monoterpenoid moieties.	2016	TDP1	Other enzymes	TDP1	Tchem	X-ray	1MU7	Gold		IC50 = 5 µM	1-10 µM		IC50 = 0.675 µM	0.0625	1	16	10179		Yes	No	62	0.29	57	Novosibirsk State University	91
92	Discovery of potent anti-tuberculosis agents targeting leucyl-tRNA synthetase.	2016	LeuRS	Other enzymes		Non-human proteins	Modeled structure	2V0C	Dock		IC50 = 10.01 µM	10-100 µM			0.0222222	6	270	100000		Yes	No	16	0.23	33	Institute of Molecular Biology and Genetics	92
93	Application of virtual screening to the discovery of novel nicotinamide phosphoribosyltransferase (NAMPT) inhibitors with potential for the treatment of cancer and axonopathies.	2016	NAMPT	Phosphatases	NAMPT, PBEF, PBEF1	Tchem	X-ray	2GVJ, 2GVG	Glide		IC50 = 0.22 µM	<1 µM			0.0389105	40	1028	750000		Yes	No	477	0.77	8	Babraham Research Campus	93
94	Discovery of Dual Inhibitors for Wild Type and D816V Mutant of c-KIT Kinase through Virtual and Biochemical Screening of Natural Products.	2016	c-KIT	Kinases	KIT, SCFR	Tclin	X-ray	1PKG, 1T46（The structure of mutant was modeled）	AutoDock		IC50 = 1.5 µM（WT），IC50 = 0.6 µM（Mutant）	1-10 µM			0.108108	4	37	40 000		Yes	No	1080	0.4	15	Korea Advanced Institute of Science and Technology	94
95	Discovery of 2-((3-cyanopyridin-2-yl)thio)acetamides as human lactate dehydrogenase A inhibitors to reduce the growth of MG-63 osteosarcoma cells: Virtual screening and biological validation.	2016	LDHA	Other enzymes	LDHA, PIG19	Tchem	X-ray	4QSM	Others,Surflex		IC50 = 1.24 µM	1-10 µM			0.8	4	5	5236		Yes	No	151	0.43	14	Affiliated Hospital of Putian University	95
96	Design and development of new class of Mycobacterium tuberculosisl-alanine dehydrogenase inhibitors.	2016	AlaDH	Other enzymes		Non-human proteins	X-ray	2VOJ	Glide		IC50 = 9.22±0.72 µM	1-10 µM		IC50 = 3.83±0.12 µM	NA	5		3000		Yes	No	6	0.25	10	Hyderabad Campus	96
97	Discovery of Benzo[cd]indol-2(1H)-ones as Potent and Specific BET Bromodomain Inhibitors: Structure-Based Virtual Screening, Optimization, and Biological Evaluation.	2016	BRD4	Others	BRD4, HUNK1	Tchem	X-ray	3MXF	Glide		Kd = 137 nM	<1 µM			0.133333	2	15	10000	5CP5,5CRM, 5CQT, 5CPE, 5COI, 5D0C, 5CY9, 5CTL, 5CRZ, 5CS8, 5DX4	Yes	No	671	0.42	72	Chinese Academy of Sciences	97
98	Discovery of Novel Polo-Like Kinase 1 Polo-Box Domain Inhibitors to Induce Mitotic Arrest in Tumor Cells.	2016	Plk1	Kinases	PLK1, PLK	Tchem	X-ray	3HIK	Dock,AutoDock		EC50 = 4.4 µM	1-10 µM			0.123457	10	81	200000		Yes	No	806	0.31	11	Peking University	98
99	Ensemble-Based Virtual Screening for Cannabinoid-Like Potentiators of the Human Glycine Receptor α1 for the Treatment of Pain	2015	GlyR-α1	Membrane receptors	GLRA1	Tclin	NMR	2M6I(NMR)	AutoDock Vina		EC50 = 0.32 µM	<1 µM			0.538462	7	13	1549 FDA-approved drugs in the DrugBank database		Yes	No	30	0.18	20	University of Pittsburgh	99
100	Discovery of Potent Inhibitors of Schistosoma mansoni NAD+ Catabolizing Enzyme	2015	SmNACE	Other enzymes		Non-human proteins	Modeled structure	2PGJ, 3GC6, 1R15 ,1ISJ	Surflex		IC50 = 88 ± 8 µM	10-100 µM		IC50 = 33 nM	0.0102041	1	98	1829292		No	No	4	0.71	18	Université de Strasbourg	100
101	Structure-Based Discovery of Novel Cyclophilin A Inhibitors for the Treatment of Hepatitis C Virus Infections.	2015	Cyclophilin A	Other enzymes		Non-human proteins	X-ray	1CWA	Surflex		EC50 = 6.1 ± 4.7 µM	1-10 µM		IC50 = 5.5 ± 1.6 nM	NA			200 000		Yes	No	229	0.3	16	Chonnam National University	101
102	Novel inhibitor against Malassezia globosa LIP1 (SMG1), a potential anti-dandruff target.	2015	SMG1	Other enzymes		Non-human proteins	Modeled structure	3UUE,4TGL	Glide		IC50 = 0.19 µM	<1 µM			0.0204082	3	147	170,000 compounds from the Specs		No	No	0	0	14	South China University of Technology	102
103	Virtual High-Throughput Screening To Identify Novel Activin Antagonists.	2015	Activin βA	Others	INHBA	Tbio	Modeled structure	2ARV	Glide,Surflex		−338FSHβ-Luc LβT2 Cell Assay: IC50 = 3.67 ± 1.80 µM Human Liver HepG2 Cell Line Assay: IC50=12.1 uM	1-10 µM			0.166667	5	30	10 million (ZINC)		Yes	Yes	0	0	17	Northwestern University	103
104	Identification of Substituted Naphthotriazolediones as Novel Tryptophan 2,3-Dioxygenase (TDO) Inhibitors through Structure-Based Virtual Screening.	2015	TDO	Other enzymes	TDO2, TDO	Tchem	Modeled structure	4HKA	Gold		IC50 = 711 ± 27.0 nM	<1 µM		IC50 = 30nM	0.0333333	1	30	202874(SPECS)		No	No	31	0.27	54	National Health Research Institutes	104
105	Novel fatty acid binding protein 4 (FABP4) inhibitors: virtual screening, synthesis and crystal structure determination.	2015	FABP4	Others	FABP4	Tchem	X-ray	2NNQ	Glide,Dock		IC50 = 16.8 µM	10-100 µM		IC50 = 4.0 µM	0.0438247	11	251	Specs (http://www.specs.net) and Maybridge	4NNS, 4NNT	Yes	No	152	0.31	36	Chinese Academy of Sciences	105
106	Identification of Non-nucleoside Human Ribonucleotide Reductase Modulators.	2015	Human Ribonucleotide Reductase	Other enzymes	RRM1, RR1	Tclin	Modeled structure	3PAW	Glide		IC50 = 23.9 µM	10-100 µM			0.0526316	4	76	350000	4X3V	Yes	No	79	0.17	15	Case Western Reserve University	106
107	Identification of N-acylhydrazone derivatives as novel lactate dehydrogenase A inhibitors.	2015	LDHA	Other enzymes	LDHA, PIG19	Tchem	X-ray	1I10	Glide		IC50 = 42 µM	10-100 µM			0.0447761	3	67	500000		Yes	No	146	0.41	21	University of Bologna,	107
108	Discovery, synthesis and biological evaluation of 2-(4-(N-phenethylsulfamoyl)phenoxy)acetamides (SAPAs) as novel sphingomyelin synthase 1 inhibitors.	2015	SMS1	Other enzymes	SGMS1	Tchem	Modeled structure	1BW0	Glide,Gold		IC50 = 5.2 µM	1-10 µM		IC50 = 2.1 µM	0.0105263	1	95	220000		Yes	No	0	0	17	Fudan University	108
109	Discovery of novel nonpeptide allosteric inhibitors interrupting the interaction of CDK2/cyclin A3 by virtual screening and bioassays.	2015	CDK2/cyclin A3 (cyclin-dependent kinases)	Kinases	CDK2, CDKN2	Tchem	X-ray	2CCI	Glide		IC50 = 52.12 ± 1.350 µM	10-100 µM			0.0666667	1	15	SPECS chemical library (http://www.specs.net) and Chemdiv chemical library		Yes	No	3236	0.37	17	Shanghai Jiao Tong University	109
110	Discovery of novel sphingosine kinase 1 inhibitors via structure-based hierarchical virtual screening	2015	SphK1	Kinases	SPHK1, SK1, SPHK, SPK	Tchem	X-ray	4L02	Others		IC50 = 23.07 ± 4.59 µM	10-100 µM			0.12	3	25	ZINC database		Yes	No	195	0.32	5	Chinese Academy of Medical Sciences	110
111	Proteasome inhibitors with pyrazole scaffolds from structure-based virtual screening.	2015	20S proteasome beta 5	Proteases	PSMB5, LMPX, MB1/X	Tclin	Modeled structure		Fred		IC50 ≃ 7 µM	1-10 µM		IC50 = 10.5 µM	0.0659722	19	288	340 000		Yes	Yes	338	0.23	42	University of Kentucky	111
112	Small molecule inhibitors of HIVgp41 N-heptad repeat trimer formation.	2015	HIV GP41	Membrane receptors		Non-human proteins	Modeled structure	1IF3	Dock		IC50 = 58.6 µM	10-100 µM			0.0166667	2	120	∼2.8 million		Yes	No	63	0.29	23	Stony Brook University	112
113	Virtual screening reveals allosteric inhibitors of the Toxoplasma gondii thymidylate synthase-dihydrofolate reductase.	2014	TS-DHFR( thymidylate synthase–dihydrofolate reductase )	Other enzymes		Non-human proteins	Modeled structure	3N5E	Glide		IC50 = 74 ± 22 µM	10-100 µM			0.133333	2	15	14400		No	No	895	0.28	10	Yale University School of Medicine	113
114	Selective immunoproteasome inhibitors with non-peptide scaffolds identified from structure-based virtual screening.	2014	proteasome	Others	PSMB9, LMP2, PSMB6i, RING12	Tchem	Modeled structure		Fred		IC50 = 1.7 µM	1-10 µM			0.1	9	90	300000		No	No	82	0.24	24	University of Kentucky	114
115	Discovery of 2-oxo-1,2-dihydrobenzo[cd]indole-6-sulfonamide derivatives as new RORγ inhibitors using virtual screening, synthesis and biological evaluation.	2014	RORγ	Nuclear receptors	RORC, NR1F3, RORG, RZRG	Tchem	X-ray	3B0W	Glide		IC50 = 11.84 µM	10-100 µM		IC50 = 0.14 µM	0.0416667	1	24	220000		Yes	No	122	0.3	36	Chinese Academy of Sciences	115
116	Group A streptococcus inhibitors by high-throughput virtual screening.	2014	RNase J1/J2	Other enzymes		Non-human proteins	Modeled structure	3BK1, 3BK2	Glide		IC50 = 10 µM	1-10 µM			0.0333333	2	60	13000		Yes	No	0	0	2	Emory University	116
117	Virtual screening and biochemical evaluation to identify new inhibitors of mammalian target of rapamycin (mTOR).	2014	mTOR	Kinases	MTOR, FRAP, FRAP1, FRAP2, RAFT1, RAPT1	Tclin	X-ray	4JSX	AutoDock		IC50 = 8.3 µM	1-10 µM			0.0322581	6	186	260000		No	No	1505	0.38	10	Korea Advanced Institute of Science and Technology (KAIST)	117
118	Identification of diverse natural products as falcipain-2 inhibitors through structure-based virtual screening.	2014	FP-2	Proteases		Non-human proteins	X-ray	3BPF	Glide		IC50 = 3.18 µM	1-10 µM			0.2	10	50	4000		Yes	No	152	0.25	25	East China University of Science and Technology	118
119	Discovery, biological evaluation, and crystal structure of a novel nanomolar selective butyrylcholinesterase inhibitor.	2014	BuChE	Other enzymes	BCHE, CHE1	Tclin	X-ray	1P0M	Fred		IC50 = 21.3 nM	<1 µM			0.075	3	40	1.5 million	4TPK	Yes	No	1784	0.42	206	University of Ljubljana	119
120	Discovery of small-molecule inhibitors selectively targeting the DNA-binding domain of the human androgen receptor.	2014	Androgen receptor	Nuclear receptors	AR, DHTR, NR3C4	Tclin	X-ray	1R4I	Glide		IC50 = 3.17 ± 0.3 µM	1-10 µM		IC50 = 0.12 µM	0.104167	5	48	3 million		Yes	No	1872	0.35	102	University of British Columbia	120
121	Structure based virtual screening of MDPI database: discovery of structurally diverse and novel DPP-IV inhibitors.	2014	DPP-IV	Other enzymes	DPP4, ADCP2, CD26	Tclin	X-ray	1RWQ	Glide,Gold		IC50 = 0.73 µM	<1 µM			0.5	3	6	22401		Yes	Yes	3305	0.28	19	Jamia Hamdard University	121
122	Identifying novel selective non-nucleoside DNA methyltransferase 1 inhibitors through docking-based virtual screening.	2014	DNMT1	Other enzymes	DNMT1, AIM, CXXC9, DNMT	Tclin	X-ray	4DA4	Glide		IC50 = 10.3 µM	10-100 µM		IC50 = 1.7 μM	0.0196078	1	51	198 745		Yes	No	28	0.29	96	Chinese Academy of Sciences	122
123	KDM4B as a target for prostate cancer: structural analysis and selective inhibition by a novel inhibitor.	2014	KDM4B	Other enzymes	KDM4B, JHDM3B, JMJD2B, KIAA0876	Tchem	X-ray	2YBK	Others		IC50 = 6.4 µM	1-10 µM			0.1	1	10	236 962		Yes	No	18	0.2	83	National Tsing-Hua University	123
124	Rapid identification of Keap1-Nrf2 small-molecule inhibitors through structure-based virtual screening and hit-based substructure search.	2014	Keap1	Others	KEAP1	Tclin	X-ray	4IQK	Glide		Kd = 2.9 µM	1-10 µM			0.138462	9	65	300000		Yes	No	4	0.4	118	University of Minnesota	124
125	Identification of small molecule sphingomyelin synthase inhibitors.	2014	SMS1	Other enzymes	SGMS1	Tchem	Modeled structure	1BW0	Glide,Gold		IC50 = 14 µM	10-100 µM		IC50 = 12 µM	0.0215054	2	93	220000		Yes	No	0	0	27	Fudan University	125
126	Discovery of novel inhibitors targeting the macrophage migration inhibitory factor via structure-based virtual screening and bioassays.	2014	MIF	Other enzymes	MIF, GLIF, MMIF	Tchem	X-ray	1CA7	Glide		IC50 = 0.55 µM	<1 µM			0.0680272	10	147	1.1 million		Yes	No	140	0.25	67	Zhejiang University	126
127	Screening and identification of novel compounds with potential anti-proliferative effects on gallium-resistant lung cancer through an AXL kinase pathway.	2014	AXL kinase	Kinases	AXL, UFO	Tchem	Modeled structure		Others		IC50 = 3.6 µM	1-10 µM			0.25	2	8	Chembridge		Yes	No	189	0.3	4	Northeast Ohio Medical University	127
128	Identification of a New RXRα Antagonist Targeting the Coregulator-Binding Site.	2014	RXRα	Nuclear receptors	RARA, NR1B1	Tclin	X-ray	3FUG	Glide		Kd = 4.88 × 10-7 M	<1 µM			0.142857	2	14	200000		Yes	No	504	0.22	27	Xiamen University	128
129	Development of quinone analogues as dynamin GTPase inhibitors.	2014	dynamin 1	Other enzymes	DNM1, DNM	Tbio	X-ray	3ZYC	AutoDock		IC50 = 273 ± 106 µM	>100 µM		IC50=10.6uM	NA	1		ChemDiversity and ChemBridge		Yes	No	50	0.2	23	The University of Newcastle	129
130	Hit identification of novel heparanase inhibitors by structure- and ligand-based approaches.	2013	heparanase	Other enzymes	HPSE, HEP, HPA, HPA1, HPR1, HPSE1, HSE1	Tchem	Modeled structure		Fred		Kd = 52.6 µM	10-100 µM			0.142857	1	7	1120		Yes	No	180	0.25	25	Centro de Investigación Príncipe Felipe	130
131	Paclitaxel is an inhibitor and its boron dipyrromethene derivative is a fluorescent recognition agent for botulinum neurotoxin subtype A.	2013	BoNT/A	Others		Non-human proteins	X-ray	2NYY	Others		IC50 = 5.2 µM	1-10 µM			0.6	3	5	1624		No	No	95	0.22	12	Department of Chemistry at Lakehead University and Thunder Bay Regional Research Institute	131
132	Identification and synthesis of N-(thiophen-2-yl) benzamide derivatives as BRAF(V600E) inhibitors.	2013	BRAF	Kinases	BRAF, BRAF1, RAFB1	Tclin	X-ray	3OG7	Glide		IC50 = 2.01 µM	1-10 µM		IC50 = 0.63 µM	0.0333333	1	30	200000		No	No	1520	0.4	3	Chinese Academy of Sciences	132
133	Discovery and characterization of synthetic 4'-hydroxyflavones-New CK2 inhibitors from flavone family.	2013	CK2	Kinases	CSNK2A1, CK2A1	Tchem	X-ray	1JWH	Dock		IC50 = 100 nM	<1 µM		IC50 = 4 nM	0.06125	49	800	150000		No	No	476	0.49	39	Otava Ltd	133
134	Virtual screening and biochemical evaluation of the inhibitors of dual-specificity phosphatase 26	2013	DUSP26	Phosphatases	DUSP26, DUSP24, LDP4, MKP8, NATA1, SKRP3	Tbio	X-ray	2E0T	AutoDock		IC50 = 8.9 ± 0.9 µM	1-10 µM			0.0608108	9	148	240000		Yes	No	0	0	3	University of Science & Technology	134
135	Identification of M. tuberculosis thioredoxin reductase inhibitors based on high-throughput docking using constraints.	2013	TrxR	Other enzymes		Non-human proteins	Modeled structure	2A87	Gold		IC50 = 12.5 µM	10-100 µM			0.105882	18	170	6433706		No	No	0	0	20	MSD Animal Health Innovation GmbH	135
136	Discovery of new potent inhibitors for carbonic anhydrase IX by structure-based virtual screening.	2013	carbonic anhydrase IX	Other enzymes	CA9, G250, MN	Tclin	X-ray	3IAI	Glide		IC50 = 2.86 nM	<1 µM			0.265306	13	49	280000		No	No	1297	0.62	14	East China University of Science and Technology	136
137	Novel inhibitors of a Grb2 SH3C domain interaction identified by a virtual screen.	2013	Grb2	Others	GRB2, ASH	Tchem	X-ray	2VWF	Glide		IC50 = 320 µM	>100 µM			0.294118	10	34	6.3 million		No	No	239	0.15	7	University of Oxford	137
138	Discovery of non-peptide inhibitors of Plasmepsin II by structure-based virtual screening.	2013	PM II	Proteases		Non-human proteins	X-ray	1LEE	Glide		IC50 = 4.62 ± 0.39 µM	1-10 µM			0.0561798	5	89	specs		No	No	349	0.24	8	East China University of Science and Technology	138
139	Inhibitors of the Yersinia protein tyrosine phosphatase through high throughput and virtual screening approaches.	2013	YopH	Phosphatases		Non-human proteins	X-ray	1PA9	AutoDock		IC50 = 0.88 µM	<1 µM			0.164706	14	85	15000		No	No	42	0.18	12	National Institutes of Health	139
140	Discovery of novel inhibitors targeting the Mycobacterium tuberculosis O-acetylserine sulfhydrylase (CysK1) using virtual high-throughput screening.	2013	CysK1	Other enzymes		Non-human proteins	X-ray	2Q3C	Glide		IC50 = 30 µM	10-100 µM		IC50 = 17.7 µM	0.0333333	1	30	in-house database		No	No	0	0	30	Hyderabad Campus	140
141	Discovery of novel inhibitors for human farnesyltransferase (hFTase) via structure-based virtual screening	2013	hFTase	Other enzymes	FNTA	Tclin	X-ray	3E33	Glide		IC50 = 0.0489 µM	<1 µM			0.165414	22	133	260000		Yes	No	2137	0.29	7	East China University of Science and Technology	141
142	Identification of cryptotanshinone as an inhibitor of oncogenic protein tyrosine phosphatase SHP2 (PTPN11).	2013	SHP2	Phosphatases	PTPN11, PTP2C, SHPTP2	Tchem	X-ray	2SHP	Glide		IC50 = 22.50 µM	10-100 µM			0.0232558	1	43	10 000		Yes	No	72	0.22	63	Case Western Reserve University	142
143	Discovery of natural estrogen receptor modulators with structure-based virtual screening.	2013	ERα and ERβ	Nuclear receptors	ESR1, ESR, NR3A1 / ESR2, ESTRB, NR3A2	Tclin	X-ray	3ERT, 1NDE	Glide		EC50 = 2.55 µM(ERα) EC50 = 4.68 µM(ERβ)	1-10 µM			0.211538	11	52	4000		No	No	2007	0.28	23	East China University of Science and Technology	143
144	Identification of novel PARP-1 inhibitors by structure-based virtual screening.	2013	PARP-1	Other enzymes	PARP1, ADPRT, PPOL	Tclin	X-ray	1UK0	Glide		IC50 = 0.72 µM	<1 µM			0.185185	5	27	260000		No	No	1391	0.41	23	St. John's University	144
145	Identification of novel antimycobacterial chemical agents through the in silico multi-conformational structure-based drug screening of a large-scale chemical library.	2013	TMPK	Kinases		Non-human proteins	X-ray	1MRN, 2IDZ	Dock,Gold		IC50 = 20 µM	10-100 µM			0.1	1	10	6192930		Yes	No	57	0.25	21	Kyushu Institute of Technology	145
146	High-throughput virtual screening identifies novel N'-(1-phenylethylidene)-benzohydrazides as potent, specific, and reversible LSD1 inhibitors.	2013	LSD1	Other enzymes	KDM1A, AOF2, KDM1, KIAA0601, LSD1	Tchem	X-ray	2Z5U	Glide,Dock,Others		IC50 = 0.019 µM	<1 µM		IC50 = 31 nM	0.0495868	6	121	13 million		Yes	No	92	0.24	160	University of Utah	146
147	Identification and characterization of small molecule inhibitors of signal transducer and activator of transcription 3 (STAT3) signaling pathway by virtual screening.	2013	STAT3	Transcription factors	STAT3, APRF	Tchem	X-ray	1BG1	Glide,Dock		IC50 = 26.68 µM	10-100 µM			0.01	1	100	Specs		Yes	No	198	0.3	13	Fudan University,	147
148	Discovery of novel inhibitors of signal transducer and activator of transcription 3 (STAT3) signaling pathway by virtual screening.	2013	STAT3	Transcription factors	STAT3, APRF	Tchem	X-ray	1BG1	Glide,Dock		IC50 = 3.567 µM	1-10 µM		IC50=1.6uM	0.04	4	100	204000		Yes	No	198	0.29	18	Fudan University	148
149	Identification by in silico and in vitro screenings of small organic molecules acting as reversible inhibitors of kallikreins.	2013	kallikrein 5	Proteases	KLK5, SCTE,UNQ570/PRO1132	Tchem	X-ray	2PSX	Dock,Others,Surflex		IC50 = 117 ± 4 µM	>100 µM			0.102784	48	467	600000		Yes	No	1	0.12	23	Université Paris-Diderot	149
150	Discovery of a novel small molecule inhibitor targeting the frataxin/ubiquitin interaction via structure-based virtual screening and bioassays.	2013	Frataxin	Others	FXN, FRDA, X25	Tbio	X-ray	1EKG	Glide,AutoDock		IC50 = 45 µM	10-100 µM			0.0769231	1	13	260 071		Yes	No	0	0	34	Università di Napoli “Federico II”	150
151	3-substituted indole inhibitors against Francisella tularensis FabI identified by structure-based virtual screening.	2013	FabI	Other enzymes		Non-human proteins	Modeled structure	2JJY, 1QSG	AutoDock		Ki = 3.4 µM	1-10 µM			0.04	3	75	350000		Yes	No	182	0.24	19	Naval Research Laboratories	151
152	Discovery of highly potent microsomal prostaglandin e2 synthase 1 inhibitors using the active conformation structural model and virtual screen.	2013	mPGES-1	Other enzymes	PTGES, MGST1L1, MPGES1, PGES, PIG12	Tchem	Electron Crystallography	3DWW	Dock,AutoDock		IC50 = 0.3 µM	<1 µM			0.0704225	10	142	SPECS		Yes	No	446	0.26	42	Peking University	152
153	Structure-based virtual screening of novel inhibitors of the uridyltransferase activity of Xanthomonas oryzae pv. oryzae GlmU.	2012	Xo-GlmU	Other enzymes		Non-human proteins	Modeled structure	2V0K	Others		IC50 = 14.23 ± 2.12 µM	10-100 µM			0.162791	7	43	SPECs		Yes	No	0	0	23	Huazhong Agricultural University	153
154	Virtual ligand screening of α-glucosidase: Identification of a novel potent noncarbohydrate mimetic inhibitor	2012	α-glucosidase	Other enzymes	GAA	Tclin	X-ray	2G3N	Others		IC50 = 2.47 µM	1-10 µM			NA	2		6000000		No	No	106	0.2	5	Nihon University	154
155	Inhibitors of human 2,3-oxidosqualene cyclase (OSC) discovered by virtual screening.	2012	OSC	Other enzymes	LSS, OSC	Tchem	X-ray		Others		IC50 = 1.38 µM	1-10 µM			0.125	5	40	ZINC		No	No	161	0.36	4	Institute of Microbial Chemistry	155
156	Small molecule activators of proteasome-related HslV peptidase.	2012	HslV	Other enzymes		Non-human proteins	Modeled structure	1G3I	Others		ED50 = 0.6 ± 0.1 µM	<1 µM			NA	4		1000		Yes	No	0	0	4	University of Karachi	156
157	Identification of a glutathione peroxidase inhibitor that reverses resistance to anticancer drugs in human B-cell lymphoma cell lines.	2012	GPx1	Other enzymes	GPX1	Tbio	X-ray	1GP1	AutoDock		IC50 = 169 ± 39 µM	>100 µM			0.0833333	2	24	150000		Yes	No	0	0	33	Ernst-Moritz-Arndt University Greifswald	157
158	Discovery of potent inhibitors of receptor protein tyrosine phosphatase sigma through the structure-based virtual screening.	2012	PTPσ	Phosphatases	PTPRS	Tchem	X-ray	2FH7	AutoDock		IC50 = 0.1 µM	<1 µM			0.148936	7	47	240000		No	No	2	0	17	Hanyang University	158
159	Identification of novel scaffold of benzothiazepinones as non-ATP competitive glycogen synthase kinase-3β inhibitors through virtual screening.	2012	GSK-3β	Kinases	GSK3B	Tclin	X-ray	1UV5	AutoDock		IC50 = 480 µM	>100 µM		IC50 = 25 µM	0.2	4	20	150000		No	No	1352	0.37	24	Fudan University	159
160	Discovery of MEK/PI3K dual inhibitor via structure-based virtual screening.	2012	MEK/PI3K	Kinases	MAP2K1, MEK1, PRKMK1/PIK3C2A	Tclin	X-ray	1S9J, 3HHM	AutoDock		IC50 = 2.2 µM(MEK1) IC50 = 1.3 µM(MEK2) IC50 = 0.3 µM(PI3Kα)	<1 µM			0.04	4	100	477000		No	No	184	0.23	15	Korea Advanced Institute of Science and Technology (KAIST)	160
161	Discovery of new scaffolds for rational design of HCV NS5B polymerase inhibitors.	2012	NS5B	Other enzymes		Non-human proteins	X-ray	2O5D	Dock		IC50 = 16.0 µM	10-100 µM			0.135593	8	59	160000		Yes	No	978	0.34	15	UMDNJ-New Jersey Medical School	161
162	Footprint-based identification of viral entry inhibitors targeting HIVgp41.	2012	HIV GP41	Membrane receptors		Non-human proteins	X-ray	1AIK ( X-RAY)	Dock		IC50 = 43 ± 7 µM	10-100 µM			0.0608696	7	115	500000		Yes	No	29	0.14	36	Stony Brook University	162
163	Novel AI-2 quorum sensing inhibitors in Vibrio harveyi identified through structure-based virtual screening.	2012	AI-2	Others		Non-human proteins	X-ray	2HJ9	Dock		IC50 = 3.06 ± 0.18 µM	1-10 µM			0.166667	7	42	0.5 million		Yes	No	21	0.23	23	Shandong University	163
164	Discovery of novel small molecule inhibitors of dengue viral NS2B-NS3 protease using virtual screening and scaffold hopping.	2012	NS2B-NS3	Proteases		Non-human proteins	X-ray	2FOM	Dock		IC50 = 13.12 ± 1.03 µM	10-100 µM		IC50 = 9.45 µM	0.037037	1	27	600000		Yes	No	85	0.22	77	East China University of Science and Technology	164
165	Virtual screening and optimization yield low-nanomolar inhibitors of the tautomerase activity of Plasmodium falciparum macrophage migration inhibitory factor.	2012	MIF	Other enzymes	MIF, GLIF, MMIF	Tchem	X-ray	2WKF	Dock,Gold		Ki = 8.6 ± 7.2 µM	1-10 µM		Ki ≈ 40 nM	0.235294	4	17	2.1 million		No	No	121	0.27	36	Yale University	165
166	2-(4-Chlorophenyl)-2-oxoethyl 4-benzamidobenzoate derivatives, a novel class of SENP1 inhibitors: Virtual screening, synthesis and biological evaluation.	2012	SENP1	Proteases	SENP1	Tchem	X-ray	2IY0	Glide		IC50 = 2.385 µM	1-10 µM		IC50 = 1.080 µM	0.131579	5	38	180000		No	No	1	0.28	44	Shanghai Jiao-Tong University School of Medicine	166
167	Discovery of ligands for ADP-ribosyltransferases via docking-based virtual screening.	2012	ARTD7/8	Other enzymes	PARP15,ARTD7, BAL3, pART7/ PARP14,ARTD8, BAL2, pART8	Tchem	X-ray	4F0E, 3SMI	Glide		Kd = 7.6 µM	1-10 µM			0.144144	16	111	8050	4F0E, 4F1L, 4FIQ	Yes	No	0	0	46	Umeå University	167
168	Discovery of potent small molecule inhibitors of DYRK1A by structure-based virtual screening and bioassay.	2012	DYRK1A	Kinases	DYRK1A, DYRK, MNB, MNBH	Tchem	X-ray	1Z57	Dock,AutoDock		IC50 = 1.51 µM	1-10 µM			0.0357143	6	168	180,000 and 50,000 compounds		Yes	No	237	0.31	28	The Second Military Medical University	168
169	Discovery of novel EGFR tyrosine kinase inhibitors by structure-based virtual screening.	2012	EGFR	Membrane receptors	EGFR, ERBB, ERBB1, HER1	Tclin	X-ray	1XKK( X-RAY)	Glide		IC50 = 3.5 µM	1-10 µM			0.302326	13	43	197116		No	No	2948	0.35	31	East China University of Science and Technology	169
170	Evaluation of new scaffolds of myeloperoxidase inhibitors by rational design combined with high-throughput virtual screening.	2012	MPO	Other enzymes	MPO	Tchem	X-ray	1DNW	Glide		IC50 = 0.46 ± 0.07 µM	<1 µM			0.0987654	8	81	1350000		Yes	No	31	0.18	32	Université Libre de Bruxelles	170
171	Natural products as a gold mine for selective matrix metalloproteinases inhibitors.	2012	MMPs	Other enzymes	MMP9, CLG4B	Tchem	X-ray	1GKD	Glide		MMP-9:IC50 = 0.99 µM MMP-2:IC50 = 11.65 µM	<1 µM			0.316667	19	60	4000		Yes	No	1875	0.34	49	East China University of Science and Technology	171
172	Function of the D-alanine:D-alanine ligase lid loop: a molecular modeling and bioactivity study.	2012	Ddl	Other enzymes		Non-human proteins	X-ray	1LOV	Fred,Others		IC50 = 378 µM	>100 µM			0.03	3	100	1.9 million		No	No	0	0	15	National Institute of Chemistry	172
173	Discovery of new inhibitors of Cdc25B dual specificity phosphatases by structure-based virtual screening.	2012	Cdc25B	Phosphatases	CDC25B, CDC25HU2	Tchem	X-ray	1CWT, 1QB0, 1YMK	Glide		IC50 = 17.5 µM	10-100 µM		IC50=4.2uM	0.5	15	30	2.1 million		Yes	No	269	0.26	65	Università di Napoli Federico II	173
174	Life beyond kinases: structure-based discovery of sorafenib as nanomolar antagonist of 5-HT receptors.	2012	5-HT2A	Membrane receptors	HTR2A, HTR2	Tclin	Modeled structure	3D4S	Dock		Ki = 1959 nM(5-HT2A) Ki = 56 nM(5-HT2B) Ki = 417 nM(5-HT2C)	<1 µM			0.166667	1	6	1430		Yes	No	4962	0.47	76	National Institute of Biological Sciences	174
175	Structure-based virtual screening approach to the discovery of p38 MAP kinase inhibitors.	2012	p38α MAPK	Kinases	MAPK14, CSBP, CSBP1, CSBP2, CSPB1, MXI2, SAPK2A	Tchem	X-ray	3FMK	AutoDock		IC50 = 0.72 µM	<1 µM			0.0612245	6	98	240000		No	No	3027	0.59	10	Sejong University	175
176	Identification of novel adenosine A(2A) receptor antagonists by virtual screening.	2012	A2A adenosine receptor	Membrane receptors	ADORA2A, ADORA2	Tclin	Modeled structure	2VT4	Glide		pKi = 5.65	1-10 µM		pKi = 7.47	0.0869565	20	230	545 000		Yes	No	4973	0.35	138	Heptares Therapeutics Limited,	176
177	Discovery of diverse human dihydroorotate dehydrogenase inhibitors as immunosuppressive agents by structure-based virtual screening.	2012	DHODH	Other enzymes	DHODH	Tclin	X-ray	1D3G	Glide		IC50 = 0.11 µM	<1 µM		IC50=17nM	0.382979	18	47	280000		Yes	Yes	539	0.33	43	East China University of Science and Technology	177
178	Discovery of inhibitors to block interactions of HIV-1 integrase with human LEDGF/p75 via structure-based virtual screening and bioassays.	2012	HIV-1 integrase	Other enzymes		Non-human proteins	X-ray	3LPT	Glide		IC50 = 0.26 µM	<1 µM			0.473684	18	38	1430		Yes	No	1662	0.68	44	East China University of Science and Technology	178
179	Dynamic modeling of human 5-lipoxygenase-inhibitor interactions helps to discover novel inhibitors.	2012	5-LOX	Other enzymes	ALOX5, LOG5	Tclin	Modeled structure	2P0M, 2FNQ	AutoDock		IC50 = 8.6 ± 0.9 µM	1-10 µM			0.104762	11	105	201 007		No	No	2325	0.43	58	Peking University	179
180	Discovery of novel selective inhibitors for EGFR-T790M/L858R.	2012	EGFR	Membrane receptors	EGFR, ERBB, ERBB1, HER1	Tclin	X-ray	2JIV, 2JIU, 3IKA (X-RAY)	Glide		IC50 = 1.5 µM	1-10 µM			0.247059	21	85	Maybridge and SPECS		Yes	No	2948	0.57	29	East China University of Science and Technology,	180
181	Identification of a novel serum and glucocorticoid regulated kinase-1 (SGK1) ligand from virtual screening.	2012	SGK1	Kinases	SGK1, SGK	Tchem	X-ray	3HDM	Fred		IC50 = 60 µM	10-100 µM			0.142857	1	7			Yes	No	58	0.26	2	Northeast Ohio Medical University	181
182	Structure based virtual screening for discovery of novel human neutrophil elastase inhibitors	2012	HNE	Other enzymes	ELANE, ELA2	Tclin	X-ray	1HNE	AutoDock Vina,Gold		IC50 = 26.9 ± 1.1 µM	10-100 µM			0.142857	4	28	653 214		Yes	No	1291	0.33	15	University of Lisbon	182
183	Identification of 3H-naphtho[1,2,3-de]quinoline-2,7-diones as inhibitors of apoptosis signal-regulating kinase 1 (ASK1).	2011	ASK1	Kinases	MAP3K5,ASK1, MAPKKK5, MEKK5	Tchem	Modeled structure	2CLQ	Dock		Ki = 500 nM	<1 µM			0.00581395	1	172			No	No	17	0.17	63	Institute of Molecular Biology and Genetics	183
184	Virtual screening and further development of novel ALK inhibitors.	2011	ALK	Kinases	ALK	Tclin	Modeled structure	1IR3	Others		IC50 = 0.85 µM	<1 µM		IC50 = 50.8 nM	0.0145903	13	891	71558		No	No	143	0.56	21	PharmaDesign, Inc.	184
185	Structure-based virtual screening approach to the discovery of phosphoinositide 3-kinase alpha inhibitors.	2011	PI3Kα	Kinases	PIK3CA	Tclin	X-ray	2RD0	AutoDock		IC50 = 23 µM	10-100 µM			0.0434783	4	92	240000		No	No	72	0.24	5	Sejong University	185
186	Identification of novel ASK1 inhibitors using virtual screening.	2011	ASK1	Kinases	MAP3K5,ASK1, MAPKKK5, MEKK5	Tchem	X-ray	2CLQ	Dock		IC50 = 13.3 µM	10-100 µM			0.0201005	12	597	71558+602843		No	No	17	0.16	35	PharmaDesign, Inc.,	186
187	Identification of small molecular inhibitors for Ero1p by structure-based virtual screening.	2011	Ero1p	Others	ERO1A, ERO1L	Tbio	X-ray	1RP4	Glide		IC50 = 3 µM	1-10 µM			0.148148	12	81	197116		No	No	0	0	4	East China University of Science and Technology,	187
188	Virtual screening identification of novel severe acute respiratory syndrome 3C-like protease inhibitors and in vitro confirmation.	2011	SARS-3CLpro	Proteases		Non-human proteins	X-ray	2ZU5	AutoDock		IC50 = 38.57±2.41 µM Ki = 9.11 ± 1.61 µM	10-100 µM			0.132075	7	53	308307		No	No	32	0.27	41	Chonnam National University	188
189	Identification of novel BRAF kinase inhibitors with structure-based virtual screening.	2011	BRAF	Kinases	BRAF, BRAF1, RAFB1	Tclin	X-ray	2FB8	AutoDock		Kd = 0.7 µM	<1 µM			0.0326087	6	184	240000		No	No	974	0.35	8	Korea Advanced Institute of Science and Technology (KAIST)	189
190	Small molecule inhibitors of SHP2 tyrosine phosphatase discovered by virtual screening.	2011	SHP2	Phosphatases	PTPN11, PTP2C, SHPTP2	Tchem	X-ray	3B7O	Dock,AutoDock		IC50 = 8.3 ± 0.1 µM	1-10 µM			0.0857143	3	35	two subsets of ZINC		No	No	65	0.25	20	Indiana University School of Medicine	190
191	Novel inhibitors of Mycobacterium tuberculosis dTDP-6-deoxy-L-lyxo-4-hexulose reductase (RmlD) identified by virtual screening.	2011	RmlD	Other enzymes		Non-human proteins	X-ray	1KC3	Glide		IC50 = 0.9 µM	<1 µM			0.129032	4	31	140000		Yes	No	0	0	21	University of California, San Diego	191
192	Tricyclic series of heat shock protein 90 (Hsp90) inhibitors part I: discovery of tricyclic imidazo[4,5-c]pyridines as potent inhibitors of the Hsp90 molecular chaperone.	2011	HSP90	Others	HSP90AB1, HSP90B, HSPC2, HSPCB	Tchem	X-ray	1YER	Gold		IC50 = 7.6 µM	1-10 µM		IC50 = 30 nM	0.492727	1084	2200	21000	2YJW, 2YJX, 2YK2, 2YK9, 2YKB, 2YKC, 2YKE, 2YKJ, 2YKI	Yes	No	496	0.59	48	Sanofi-Aventis Research and Development	192
193	Virtual screening identification of nonfolate compounds, including a CNS drug, as antiparasitic agents inhibiting pteridine reductase.	2011	PTR1	Other enzymes		Non-human proteins	X-ray	1E92	Glide,Gold		IC50 = 5.6 mM(LmPTR1) Ki = 436 µM(LmPTR1)	>100 µM		IC50 = 50 µM(LmPTR1) Ki = 4 µM(LmPTR1)	0.113208	6	53	21 394		Yes	No	11	0.19	73	Università degli Studi di Modena e Reggio Emilia	193
194	Identification of novel potential antibiotics for tuberculosis by in silico structure-based drug screening.	2011	enoyl-acyl carrier protein reductase	Other enzymes		Non-human proteins	X-ray	2H7I	Dock,Gold		IC50 = 5.3 µM	1-10 µM			0.8	4	5	152102		Yes	No	139	0.28	34	Kyushu Institute of Technology	194
195	Discovery of Novel α4β2 Neuronal Nicotinic Receptor Modulators through Structure-Based Virtual Screening.	2011	nAChR	Membrane receptors	CHRNB2	Tclin	X-ray	2BYQ (X-RAY)	Glide,AutoDock		IC50 = 6.1 µM (hα4β2 nAChRs)	1-10 µM			0.363636	4	11	10000		Yes	No	1333	0.33	14	The Ohio State University	195
196	Design and synthesis of small molecule RhoA inhibitors: a new promising therapy for cardiovascular diseases	2011	RhoA	Other enzymes	RHOA, ARH12, ARHA, RHO12	Tbio	X-ray	1KMQ	Glide,Dock		Kd = 5.18 µM	1-10 µM		IC50 = 1.24 ± 0.13 µM	0.0555556	3	54	200000		Yes	No	0	0	47	East China University of Science and Technology	196
197	Virtual screening targeting the urokinase receptor, biochemical and cell-based studies, synthesis, pharmacokinetic characterization, and effect on breast tumor metastasis.	2011	uPAR	Proteases	PLAUR, MO3, UPAR	Tchem	X-ray	2FD6	AutoDock		Ki = 18 µM	10-100 µM		Ki = 30 µM	0.00952381	2	210	300000		Yes	Yes	682	0.32	29	Indiana University School of Medicine	197
198	Design, synthesis, and structure-activity relationship exploration of 1-substituted 4-aroyl-3-hydroxy-5-phenyl-1H-pyrrol-2(5H)-one analogues as inhibitors of the annexin A2-S100A10 protein interaction.	2011	Annexin A2−S100A10	Others	ANXA2, ANX2, ANX2L4, CAL1H, HEL-S-270, LIP2, LPC2, LPC2D, P36, PAP-IV/ S100A10, ANX2LG, CAL1L, CLP11	Tbio	X-ray	1BT6	Gold		IC50 = 14 µM	10-100 µM		IC50 = 3 µM	0.0736041	29	394	704511		Yes	No	0	0	68	University of Nottingham	198
199	Virtual screening based identification of novel small-molecule inhibitors targeted to the HIV-1 capsid.	2011	HIV-1 capsid	Proteases		Non-human proteins	X-ray	2BUO	Glide		IC50 = 1.06 µM	1-10 µM			0.04	2	50	100000		Yes	No	0	0	71	Lindsley F. Kimball Research Institute of the New York Blood Center	199
200	A new method for induced fit docking (GENIUS) and its application to virtual screening of novel HCV NS3-4A protease inhibitors.	2011	NS3	Proteases		Non-human proteins	NMR	1DXW	Others		EC50 = 13 µM	10-100 µM		EC50 = 12 µM	0.278351	27	97	166206		Yes	No	34	0.21	31	RIKEN Systems and Structural Biology Center	200
201	Targeting the binding function 3 (BF3) site of the human androgen receptor through virtual screening.	2011	Androgen receptor	Nuclear receptors	AR, DHTR, NR3C4	Tclin	X-ray	2PIT, 2PIX	Glide,Others		IC50 = 38.8 ± 1.3 µM	10-100 µM			0.0422535	9	213	10 million (ZINC)	2YLP,2YLQ, 2YLO, 3ZQT	Yes	No	1527	0.52	143	University of British Columbia	201
202	Inhibitors of androgen receptor activation function-2 (AF2) site identified through virtual screening.	2011	Androgen receptor	Nuclear receptors	AR, DHTR, NR3C4	Tclin	X-ray	2PIP	Glide		IC50 = 8.2 µM	1-10 µM			0.0882353	6	68	4m	2YHD	Yes	No	1527	0.4	87	University of British Columbia	202
203	Novel pyrrole- and 1,2,3-triazole-based 2,3-oxidosqualene cyclase inhibitors.	2010	OSC	Other enzymes	LSS, OSC	Tchem	X-ray	ref	Others		IC50 = 12.7 µM	10-100 µM			0.2	8	40	3300000		No	No	159	0.37	28	Institute of Microbial Chemistry	203
204	Discovery of novel fibroblast growth factor receptor 1 kinase inhibitors by structure-based virtual screening.	2010	FGFR1	Kinases	FGFR1, BFGFR, CEK, FGFBR, FLG, FLT2, HBGFR	Tclin	X-ray	3JS2	Glide		IC50 = 23 µM	10-100 µM		IC50 = 1.9 µM	0.0869565	2	23	2.2 million	3JS2	No	No	558	0.29	72	Yale University	204
205	Structure-activity relationship of novel DAPK inhibitors identified by structure-based virtual screening.	2010	DAPK	Kinases	DAPK1, DAPK	Tchem	Modeled structure		Others		IC50 = 0.5830 µM	<1 µM		IC50 = 0.1484 µM	0.01	1	100	400000		No	No	9	0.19	43	PharmaDesign, Inc.	205
206	Structure-based virtual screening, synthesis and SAR of novel inhibitors of hepatitis C virus NS5B polymerase.	2010	NS5B	Other enzymes		Non-human proteins	X-ray	2DXS, 2I1R, 2AX1	Glide		IC50 = 55.2 µM	10-100 µM		IC50 = 7.7 µM	0.173913	4	23	260000		No	No	955	0.51	85	St. John's University	206
207	Identification of novel inhibitors for a low molecular weight protein tyrosine phosphatase via virtual screening.	2010	PTP	Phosphatases	ACP1	Tchem	X-ray	5PNT, 1XWW	Glide,Others		IC50 = 5.5 µM(HCPTP-A) IC50 = 3.9 µM(HCPTP-B)	1-10 µM			0.211538	11	52	National Cancer Institute’s Diversity Set		No	No	36	0.31	17	Purdue University	207
208	Virtual screening, selection and development of a benzindolone structural scaffold for inhibition of lumazine synthase.	2010	lumazine synthase	Other enzymes		Non-human proteins	X-ray	1W19	Glide		Ki = 70 µM	10-100 µM		Ki = 38 µM	0.0833333	1	12	ZINC database		No	No	0	0	21	Purdue University	208
209	LuxR-dependent quorum sensing: computer aided discovery of new inhibitors structurally unrelated to N-acylhomoserine lactones.	2010	LuxR	Transcription factors		Non-human proteins	Modeled structure	1L3L, 2UV0	Others		IC50 = 7 ± 0.2 µM	1-10 µM			0.352941	6	17	2344		No	No	51	0.21	29	Laboratoire de Chimie Organique,	209
210	An integrative in silico methodology for the identification of modulators of macrophage migration inhibitory factor (MIF) tautomerase activity.	2010	MIF	Other enzymes	MIF, GLIF, MMIF	Tchem	X-ray	1GD0	Others,Surflex		IC50 = 300 nM	<1 µM			0.012	12	1000	500000		No	No	69	0.18	17	Ecole Polytechnique Fédérale de Lausanne (EPFL)	210
211	Chemical validation of phosphodiesterase C as a chemotherapeutic target in Trypanosoma cruzi, the etiological agent of Chagas' disease.	2010	phosphodiesterase C	Other enzymes		Non-human proteins	Modeled structure	1XMY	Dock		IC50 = 1.8 µM	1-10 µM			0.08	2	25	60000		Yes	Yes	372	0.54	38	University of Georgia	211
212	Novel and selective DNA methyltransferase inhibitors: Docking-based virtual screening and experimental evaluation.	2010	DNMT1	Other enzymes	DNMT1, AIM, CXXC9, DNMT	Tclin	Modeled structure	6MHT,1DCT,1G55	Glide,Gold,AutoDock		IC50 = 17 µM	10-100 µM			0.153846	2	13	65000		Yes	No	19	0.16	171	Torrey Pines Institute for Molecular Studies	212
213	Identification and characterization of acidic mammalian chitinase inhibitors.	2010	AMCase	Other enzymes	CHIA	Tchem	X-ray	https://www.ncbi.nlm.nih.gov/pmc/articles/PMC2760363/	Dock		IC50 = 210 nM	<1 µM			0.0196078	18	918	150000	3RM9, 3RM8, 3RM4, 3RME	No	No	2	0.09	40	Pfizer Global Research & Development	213
214	Discovery of 3-(4-bromophenyl)-6-nitrobenzo[1.3.2]dithiazolium ylide 1,1-dioxide as a novel dual cyclooxygenase/5-lipoxygenase inhibitor that also inhibits tumor necrosis factor-alpha production.	2010	5-LOX	Other enzymes	ALOX5, LOG5	Tclin	X-ray	6COX	Dock		IC50 = 1.22 µM	1-10 µM			0.235294	4	17	76000		Yes	No	4238	0.41	21	National Taiwan University	214
215	Design, synthesis, and interaction study of quinazoline-2(1H)-thione derivatives as novel potential Bcl-xL inhibitors.	2010	Bcl-xL	Others	BCL2L1, bcl-xL	Tchem	X-ray	2YXJ	Dock		IC50 = 3.4 µM	1-10 µM			0.012987	1	77	SPECS		Yes	No	175	0.36	57	Chinese Academy of Sciences	215
216	Discovery of novel inhibitors for DHODH via virtual screening and X-ray crystallographic structures.	2010	DHODH	Other enzymes	DHODH	Tclin	X-ray	1D3G	Glide		IC50 = 0.7 µM	<1 µM			NA	200			3KVK, 3KVM, 3KVL , 3KVJ	No	No	350	0.56	22	sanofi-aventis	216
217	Discovery of highly selective inhibitors of human fatty acid binding protein 4 (FABP4) by virtual screening.	2010	FABP4	Others	FABP4	Tchem	X-ray	2NNQ	Glide,Dock,AutoDock		IC50 = 13.5 µM	10-100 µM			0.0961538	5	52	Maybridge database		No	No	76	0.29	32	Chinese Academy of Sciences	217
218	Discovery of potent ligands for estrogen receptor beta by structure-based virtual screening.	2010	ERβ	Nuclear receptors	ESR2, ESTRB, NR3A2	Tclin	X-ray	1X78	Glide		EC50 = 3.91 ± 0.37 µM	1-10 µM			0.257143	18	70	197116		Yes	No	1327	0.48	54	East China University of Science and Technology	218
219	Use of structure-based virtual screening in the investigation of novel human sialidase inhibitors	2010	NEU2	Other enzymes	NEU2	Tbio	X-ray	1VCU	Others		IC50 > 1 mM	>100 µM			0.0769231	1	13	72766		Yes	No	0	0	3	Gifu University	219
220	Selection of evodiamine as a novel topoisomerase I inhibitor by structure-based virtual screening and hit optimization of evodiamine derivatives as antitumor agents.	2010	TopI	Other enzymes	TOP1	Tclin	X-ray	1T8I	Gold		IC50 = 29 ± 3.4 µM (MDA-MB-435)	10-100 µM		IC50 = 0.049 ± 0.0030 µM(MDA-MB-435) IC50 = 0.86 ± 0.044 µM(A549) IC50 = 2.6 ± 0.083 µM(HCT116)	0.608696	14	23	287000		Yes	No	279	0.3	125	Second Military Medical University	220
221	Novel organic proteasome inhibitors identified by virtual and in vitro screening.	2010	20S proteasome beta 5	Proteases	PSMB5, LMPX, MB1/X	Tclin	X-ray	1IRU	Fred,Others,Surflex		IC50 = 1.9 ± 1.2 µM	1-10 µM			0.065	13	200	300000		Yes	No	127	0.25	61	UPMC-Université de Paris 6	221
222	Structure-based discovery of novel chemotypes for adenosine A(2A) receptor antagonists.	2010	A2A adenosine receptor	Membrane receptors	ADORA2A, ADORA2	Tclin	X-ray	3EML(X-RAY)	Others		Ki = 32 nM	<1 µM			0.410714	23	56	4 million		Yes	Yes	4276	0.37	263	The Scripps Research Institute,	222
223	Identification of a New Series of STAT3 Inhibitors by Virtual Screening.	2010	STAT3	Transcription factors	STAT3, APRF	Tchem	X-ray	1BG1	Dock		IC50 =74 μM	10-100 µM			0.00735294	1	136	360000		Yes	Yes	133	0.19	147	University of Shizuoka	223
224	Novel inhibitors of dengue virus methyltransferase: discovery by in vitro-driven virtual screening on a desktop computer grid.	2010	NS5 RNA methyltransferase	Other enzymes		Non-human proteins	X-ray	1R6A	Glide		IC50 = 2.81 µM	1-10 µM			0.0380228	10	263	5 million		Yes	No	12	0.17	76	University of Basel,	224
225	NF-kappaB inducing kinase (NIK) inhibitors: identification of new scaffolds using virtual screening.	2010	NIK	Kinases	MAP3K14, NIK	Tchem	Modeled structure	Swiss-Prot accession number :Q99558 1YHW	Gold		IC50 = 51 µM	10-100 µM			0.0408163	2	49	8m		Yes	No	19	0.22	58	University of Namur	225
226	Novel non-peptide beta-secretase inhibitors derived from structure-based virtual screening and bioassay.	2009	BACE-1	Proteases	BACE1, BACE, KIAA1149	Tchem	X-ray	1M4H	Gold		IC50 = 2.8 µM	1-10 µM			0.015	15	1000	280000		No	No	831	0.3	30	Singapore Polytechnic	226
227	Discovery of novel types of inhibitors of S-adenosylmethionine synthesis by virtual screening.	2009	MAT	Other enzymes	MAT2A, AMS2, MATA2	Tchem	X-ray	1MXB	Glide		Ki = 1.9 ± 0.8 nM	<1 µM			0.25	2	8	200000		Yes	No	14	0.09	8	Fox Chase Cancer Center	227
228	Discovery of human macrophage migration inhibitory factor (MIF)-CD74 antagonists via virtual screening.	2009	MIF	Other enzymes	MIF, GLIF, MMIF	Tchem	X-ray	1CA7	Glide		IC50 = 1.5 µM	1-10 µM			0.173913	4	23	2.1 million		Yes	No	55	0.34	128	Yale University	228
229	Identification of a disruptor of the MDM2-p53 protein-protein interaction facilitated by high-throughput in silico docking.	2009	MDM2-p53	Others	MDM2/TP53, P53	Tchem	X-ray	1T4F	Glide		IC50 ≈ 20 µM	10-100 µM			0.01	1	100	NCI Diversity Set		No	No	110	0.29	41	H. Lee Moffitt Cancer Center and Research Institute	229
230	A library of novel allosteric inhibitors against fructose 1,6-bisphosphatase.	2009	FBPase	Phosphatases	FBP1, FBP	Tchem	X-ray	1FTA	Glide,Dock,AutoDock,Surflex		IC50 = 31.6 ± 1.6 µM	10-100 µM			NA			3 million		No	No	82	0.36	86	Merkert Chemistry Center	230
231	Discovery of new inhibitors of the bacterial peptidoglycan biosynthesis enzymes MurD and MurF by structure-based virtual screening.	2009	MurD and MurF	Other enzymes		Non-human proteins	X-ray	4UAG	Others		IC50 = 10 µM(MurD)	1-10 µM			0.08	4	50	1990		No	No	25	0.23	65	University of Ljubljana	231
232	Discovery of novel inhibitors of Trypanosoma cruzi trans-sialidase from in silico screening.	2009	Sialidase	Other enzymes		Non-human proteins	X-ray	1MS3	Gold		IC50 = 0.15 mM	>100 µM			0.173913	4	23	305000		No	No	0	0	74	University of Manchester	232
233	Discovery of potent thermolysin inhibitors using structure based virtual screening and binding assays.	2009	Thermolysin	Other enzymes		Non-human proteins	X-ray	1GXW	Others		IC50 = 6.4 × 10−8 mM	<1 µM			0.631579	12	19	273000		No	No	71	0.19	45	University of Tromsø,	233
234	Synthesis and herbicidal activities of novel 4-(4-(5-methyl-3-arylisoxazol-4-yl)thiazol-2-yl)piperidyl carboxamides and thiocarboxamides.	2009	CtpA	Proteases		Non-human proteins	Modeled structure	1CF6	Others		Ki = 20.81 pM	<1 µM			NA	1		a series of self-built and commercial compound libraries		No	Yes	0	0	32	Central China Normal University	234
235	Directed discovery of agents targeting the Met tyrosine kinase domain by virtual screening.	2009	Met TK	Kinases	MET	Tclin	X-ray	1R0P	Gold		IC50 = 0.675 µM	<1 µM			0.0428571	3	70	599412		Yes	No	266	0.26	72	National Cancer Institute.	235
236	Virtual screening to identify lead inhibitors for bacterial NAD synthetase (NADs).	2009	NAD synthetase	Other enzymes		Non-human proteins	X-ray	1KQP	Others		IC50 = 10 µM	1-10 µM			0.0853081	18	211	Maybridge (58,650 after filtering), ChemBridge (404,132), Tripos' LeadQuest (72,660), and ComGenex (82,737)		Yes	No	5	0.16	37	University of Alabama at Birmingham	236
237	Structure-based virtual screening approach to the discovery of novel inhibitors of factor-inhibiting HIF-1: identification of new chelating groups for the active-site ferrous ion.	2009	HIF-1	Others	HIF1A, BHLHE78, MOP1, PASD8	Tchem	X-ray	1H2L	AutoDock		IC50 = 32.1 ± 3.4 µM	10-100 µM			0.042328	8	189	350000		No	No	16	0.37	7	Sejong University	237
238	Structure-based virtual screening approach to identify novel classes of PTP1B inhibitors.	2009	PTP1B	Phosphatases	PTPN1, PTP1B	Tchem	X-ray	1Q1M	AutoDock		IC50 = 11 ± 1 µM	10-100 µM			0.0362903	9	248	350000		No	No	796	0.35	45	Sejong University	238
239	Discovery of a novel protein kinase B inhibitor by structure-based virtual screening.	2009	AKT-2	Kinases	AKT2	Tchem	X-ray	2UW9,2JDR	Gold,Fred		IC50 = 2.6 µM	1-10 µM			0.0526316	1	19	105937		No	No	223	0.29	23	Torrey Pines Institute for Molecular Studies	239
240	The identification of novel PLC-gamma inhibitors using virtual high throughput screening.	2009	PLC-gamma	Kinases	PLCG1, PLC1	Tchem	X-ray	1DJX	Gold		IC50 = 3µM	1-10 µM			0.13253	11	83	440000		Yes	No	4	0.14	48	The Institute of Cancer Research	240
241	Novel non-active site inhibitor of Cryptosporidium hominis TS-DHFR identified by a virtual screen.	2009	TS-DHFR	Other enzymes		Non-human proteins	X-ray		Glide		IC50 = 55 µM	10-100 µM			0.04	2	50	100000		No	No	811	0.34	22	Yale University School of Medicine	241
242	Structure-based virtual screening approach to identify novel classes of Cdc25B phosphatase inhibitors.	2009	Cdc25B	Phosphatases	CDC25B, CDC25HU2	Tchem	X-ray	1CWR	AutoDock		IC50 = 0.21 ± 0.06 µM (Cdc25B) IC50 = 2.1 ± 0.8 µM (Cdc25A)	<1 µM			0.0392157	8	204	85000		No	No	146	0.22	20	Chung Ang University	242
243	Identification of novel falcipain-2 inhibitors as potential antimalarial agents through structure-based virtual screening.	2009	falcipain-2	Other enzymes		Non-human proteins	X-ray	2GHU	Glide,Others		IC50 = 2.4 µM	1-10 µM			0.345679	28	81	SPECS database		No	No	87	0.24	74	Chinese Academy of Sciences	243
244	Discovery of novel non-peptide inhibitors of BACE-1 using virtual high-throughput screening.	2009	BACE-1	Proteases	BACE1, BACE, KIAA1149	Tchem	X-ray	1M4H	Others		IC50 = 2.4 µM	1-10 µM			0.166667	1	6	250000		No	No	38	0.21	39	University of Leeds	244
245	Identification of a novel inhibitor of JAK2 tyrosine kinase by structure-based virtual screening.	2009	JAK2	Kinases	JAK2	Tclin	Modeled structure	1YVJ	Others		IC50 = 60 nM	<1 µM			0.128205	5	39	223481		Yes	No	107	0.41	51	Semmelweis University,	245
246	Structure-based discovery of triphenylmethane derivatives as inhibitors of hepatitis C virus helicase.	2009	NS3	Other enzymes		Non-human proteins	X-ray	1HEI	Dock		IC50 = 40.0 µM	10-100 µM		EC50 = 2.7 µM	0.142857	2	14	database Available Chemicals Directory	2ZJO	Yes	No	0	0	71	National Taiwan University	246
247	Identification of new Hsp90 inhibitors by structure-based virtual screening.	2009	HSP90	Others	HSP90AB1, HSP90B, HSPC2, HSPCB	Tchem	X-ray	2BZ5	AutoDock		IC50 = 15.4 µM	10-100 µM			NA	5		85000		Yes	No	323	0.31	17	Seoul National University	247
248	Structure-based drug design of novel Aurora kinase A inhibitors: structural basis for potency and specificity.	2009	Aurora kinases A	Kinases	AURKA, AIK, AIRK1, ARK1, AURA, AYK1, BTAK, IAK1, STK15, STK6	Tchem	X-ray	1OL5	Gold		IC50 = 15.1 µM	10-100 µM		IC50 = 33 nM	0.03	3	100	59 488	3FDN	Yes	No	329	0.33	77	National Health Research Institutes.	248
249	Identification of acridinyl hydrazides as potent aspartic protease inhibitors.	2008	cathepsin D/plasmepsin-II	Proteases	CTSD, CPSD/PMII	Tchem	X-ray	1LYB, 1M43	Others		IC50 = 0.5 ± 0.05 nM	<1 µM			0.2	2	10	600		No	No	617	0.35	32	University of Karachi	249
250	Identification of novel inhibitors of bacterial surface enzyme Staphylococcus aureus Sortase A.	2008	Staphylococcus aureus Sortase A	Other enzymes		Non-human proteins	X-ray	REF	Others		IC50 = 75 ± 4.1 µM	10-100 µM		IC50 = 58 µM	0.0740741	8	108	150000		No	No	1	0.12	62	University of Alabama at Birmingham	250
251	Discovery of novel nitrobenzothiazole inhibitors for Mycobacterium tuberculosis ATP phosphoribosyl transferase (HisG) through virtual screening.	2008	ATPPRTase	Other enzymes		Non-human proteins	X-ray	1NH8	Gold,Others		IC50 = 6 µM	1-10 µM		IC50 = 5.5 µM	0.14	7	50	500000		Yes	No	0	0	118	Texas A&M University	251
252	Discovery of novel Cdc25 phosphatase inhibitors with micromolar activity based on the structure-based virtual screening.	2008	Cdc25A	Phosphatases	CDC25A	Tchem	Modeled structure		AutoDock		IC50 = 0.82 µM	<1 µM			0.0274725	5	182	85 000		No	No	96	0.24	52	Sejong University	252
253	Structure-based virtual screening against SARS-3CL(pro) to identify novel non-peptidic hits.	2008	SARS-3CLpro	Proteases		Non-human proteins	X-ray	1UK4, 2AMD	Gold		IC50 = 17.2 µM	10-100 µM			0.0185185	2	108	120000		No	No	32	0.23	52	University of Mississippi	253
254	Discovery of new inhibitors of D-alanine:D-alanine ligase by structure-based virtual screening.	2008	Ddl	Other enzymes		Non-human proteins	X-ray	1IOV	AutoDock		Ki = 11 µM	10-100 µM			0.0230769	3	130	2000		Yes	No	0	0	45	Faculty of Pharmacy	254
255	Rational design of novel glycomimetics: inhibitors of concanavalin A.	2008	ConA	Others		Non-human proteins	X-ray	5CNA,1GIC	Glide		IC50 = 19 ± 11 µM	10-100 µM			0.421053	8	19	1990		No	No	0	0	17	Georgia Southern University	255
256	Structure-based virtual screening and biological evaluation of Mycobacterium tuberculosis adenosine 5'-phosphosulfate reductase inhibitors.	2008	APS reductase	Other enzymes		Non-human proteins	X-ray	2GOY	AutoDock		Kd = 37.11 µM	10-100 µM		Kd = 6.81 µM	0.0769231	3	39	National Cancer Institute (NCI) Diversity Set		No	No	0	0	44	The Scripps Research Institute	256
257	Discovery of novel PRL-3 inhibitors based on the structure-based virtual screening.	2008	PRL-3	Phosphatases	PTP4A3, PRL3	Tchem	X-ray	1XM2	AutoDock		IC50 = 15.4 µM	10-100 µM			0.0628272	12	191	350000		No	No	14	0.27	48	Sejong University	257
258	Pyrazolidine-3,5-dione derivatives as potent non-steroidal agonists of farnesoid X receptor: virtual screening, synthesis, and biological evaluation.	2008	farnesoid X receptor	Nuclear receptors	NR1H4, hCG_20893	Tclin	X-ray	1OSV	Dock		EC50 = 5.15 µM	1-10 µM			0.0136986	1	73	120000		Yes	No	142	0.32	42	Graduate School of the Chinese Academy of Sciences	258
259	Modulating G-protein coupled receptor/G-protein signal transduction by small molecules suggested by virtual screening.	2008	rhodopsin	Membrane receptors	RHO, OPN2	Tbio	Modeled structure		AutoDock		EC50 = 45 µM	10-100 µM			0.2	2	10	1990		No	No	0	0	31	Washington University School of Medicine	259
260	Identification of novel inhibitors of extracellular signal-regulated kinase 2 based on the structure-based virtual screening.	2008	ERK2	Kinases	MAPK1, ERK2, PRKM1, PRKM2	Tchem	X-ray	1TVO	AutoDock		IC50 = 5.5 µM	1-10 µM			0.0540541	8	148	85000		No	No	99	0.44	9	Sejong University	260
261	Identification and validation of human DNA ligase inhibitors using computer-aided drug design.	2008	DNA ligase I	Other enzymes	LIG1	Tchem	X-ray	1X9N	Dock		IC50 = 0.6 µM	<1 µM			0.0520833	10	192	4.3 million		Yes	No	0	0	75	University of Maryland	261
262	Virtual screening, identification, and biochemical characterization of novel inhibitors of the reverse transcriptase of human immunodeficiency virus type-1.	2008	RT	Other enzymes		Non-human proteins	X-ray	1FK9, 1DTQ	Surflex		IC50 = 3 µM	1-10 µM		IC50 = 0.17 ± 0.02 µM	0.0216216	16	740	46000		Yes	No	2103	0.37	26	Tel Aviv University,	262
263	Identification of novel protein kinase CK1 delta (CK1delta) inhibitors through structure-based virtual screening.	2008	CK1δ	Kinases	CSNK1D	Tchem	Modeled structure	2CSN， 1EH4	Glide,Gold,Others		IC50 = 0.33µM	<1 µM			0.666667	2	3	~ 4 millions		Yes	No	22	0.28	63	Università di Padova	263
264	Discovery of novel human histamine H4 receptor ligands by large-scale structure-based virtual screening.	2008	H4R	Nuclear receptors	HRH4, GPCR105	Tchem	Modeled structure		Others		Ki= 85±34 nM	<1 µM			0.0627451	16	255	8743666		Yes	No	197	0.46	110	Budapest University of Technology and Economics	264
265	Discovery of novel DNA gyrase inhibitors by high-throughput virtual screening.	2007	DNA gyrase	Other enzymes		Non-human proteins	X-ray	1AB4	Dock		IC50 = 50 ± 7µM	10-100 µM			0.1	2	20	140000		Yes	No	45	0.26	205	University of Florida College of Medicine	265
266	Identification of novel chemical inhibitors for ubiquitin C-terminal hydrolase-L3 by virtual screening.	2007	UCHL3	Proteases	UCHL3	Tchem	X-ray	1XD3	Dock,Gold		IC50 = 100–150 µM	>100 µM			0.3	3	10	32799		No	No	0	0	57	Waseda University	266
267	De novo discovery of serotonin N-acetyltransferase inhibitors.	2007	AANAT	Other enzymes	AANAT, SNAT	Tbio	X-ray	1CJW, 1KUV,1KUX	Others		IC50 = 15.8 ± 1.1 µM	10-100 µM		IC50 = 28.4 ± 0.1 µM	0.12234	23	188	234501		Yes	Yes	13	0.13	40	Johns Hopkins School of Medicine	267
268	Protein protein interaction inhibition (2P2I) combining high throughput and virtual screening: Application to the HIV-1 Nef protein.	2007	Nef protein	Others		Non-human proteins	X-ray	1AVZ	Others		Kd = 1.8 ± 0.85 µM	1-10 µM		Kd = 0.98±0.3 µM	0.1	1	10	1420		Yes	No	69	0.31	134	Centre national de la recherche scientifique	268
269	Discovery of inhibitors of the pentein superfamily protein dimethylarginine dimethylaminohydrolase (DDAH), by virtual screening and hit analysis.	2007	PaDDAH	Other enzymes	DDAH1, DDAH	Tchem	X-ray	1H70	Others		IC50 = 16.9 µM	10-100 µM		IC50 = 2 µM	0.0275229	3	109	35000		No	No	0	0	35	University College London	269
270	Inhibition of the bacterial heme oxygenases from Pseudomonas aeruginosa and Neisseria meningitidis: novel antimicrobial targets.	2007	nm-HO	Other enzymes		Non-human proteins	X-ray	1P3T	Dock		Kd = 20.1 ± 1.8 µM (pa-HO) Kd = 15.6 ± 1.9 µM (nm-HO)	10-100 µM			0.0522876	8	153	800 000		Yes	Yes	5	0.13	55	University of Maryland	270
271	Identification and optimisation of a series of substituted 5-(1H-pyrazol-3-yl)-thiophene-2-hydroxamic acids as potent histone deacetylase (HDAC) inhibitors.	2007	HDAC	Other enzymes	HDAC1	Tclin	X-ray	1C3R	Others		IC50 = 0.75 µM	<1 µM		IC50 = 0.029 µM	0.0133333	1	75	644		Yes	Yes	273	0.29	44	Argenta Discovery Ltd	271
272	Structure-based discovery of new small molecule inhibitors of low molecular weight protein tyrosine phosphatase.	2007	lmwPTP	Phosphatases	ACP1	Tchem	X-ray	1DG9	AutoDock		Ki = 9 ± 3 µM	1-10 µM			0.257143	9	35	497 157		No	No	3	0.21	34	Universitat de Barcelona	272
273	Discovering potassium channel blockers from synthetic compound database by using structure-based virtual screening in conjunction with electrophysiological assay.	2007	Potassium ion (K+) channels	Membrane receptors	KCNK2, TREK, TREK1	Tclin	Modeled structure	1BL8	Dock		IC50 = 2.1 ± 0.5 µM(IK) IC50 = 28 ± 4 µM(IA)	1-10 µM			0.3	6	20	200 000		Yes	No	0	0	40	Shanghai Institute of Materia Medica	273
274	Discovery of a potent CDK2 inhibitor with a novel binding mode, using virtual screening and initial, structure-guided lead scoping.	2007	CDK2	Kinases	CDK2, CDKN2	Tchem	X-ray	1QMZ	Others		IC50 = 0.18 µM	<1 µM		IC50 = 0.03 µM	0.0338983	38	1121	975000	2V0D、2UZO、2UZN、2UZL、2UZE、2UZD、2UZB	No	No	1324	0.33	52	Vernalis (R&D)	274
275	A novel class of Hsp90 inhibitors isolated by structure-based virtual screening.	2007	HSP90	Others	HSP90AB1, HSP90B, HSPC2, HSPCB	Tchem	X-ray	2BZ5	AutoDock		IC50 = 20 µM GI50 = 27.5µM	10-100 µM			0.0175439	5	285	85000		Yes	No	190	0.29	67	Seoul National University	275
276	Discovery of protein phosphatase 2C inhibitors by virtual screening.	2006	PP2C	Phosphatases	ILKAP	Tbio	X-ray	1A6Q	AutoDock		IC50 = 5-10 µM	1-10 µM			0.363636	4	11	1990		No	No	17	0.11	80	The Scripps Research Institute	276
277	Catalytic site prediction and virtual screening of cytochrome P450 2D6 substrates by consideration of water and rescoring in automated docking.	2006	CYP2D6	Other enzymes	CYP2D6, CYP2DL1	Tclin	Modeled structure	2F9Q	Dock		IC50 = 0.06±0.003 µM	<1 µM			0.375	6	16	19 619		No	No	221	0.4	163	Vrije Universiteit Amsterdam	277
278	Evaluation of 3-carboxy-4(1H)-quinolones as inhibitors of human protein kinase CK2.	2006	CK2	Kinases	CSNK2A1, CK2A1	Tchem	X-ray	1JWH	Dock		IC50 = 0.3 µM	<1 µM			0.222222	2	9	70000		No	No	40	0.25	87	Institute of Molecular Biology and Genetics of National Academy of Sciences of Ukraine	278
279	Discovery of a novel family of SARS-CoV protease inhibitors by virtual screening and 3D-QSAR studies.	2006	SARS-3CLpro	Proteases		Non-human proteins	X-ray	1UK4	Dock		IC50 = 3 µM	1-10 µM			0.225806	21	93	59 363		No	No	7	0.19	86	National Tsing Hua University.	279
280	In silico identification of novel EGFR inhibitors with antiproliferative activity against cancer cells.	2006	EGFR	Kinases	EGFR, ERBB, ERBB1, HER1	Tclin	X-ray	1M17	Others		IC50 = 15 µM	10-100 µM			0.14	7	50	315,102(ChemBridge Express Library)		Yes	No	1348	0.51	96	The Scripps Research Institute	280
281	Novel human lipoxygenase inhibitors discovered using virtual screening with homology models.	2006	12-Lipoxygenase, 15-Lipoxygenase	Other enzymes	ALOX12, ALOX15	Tchem	Modeled structure	1LOX	Glide		IC50 = 6.8±1.2 µM（15-hLO）	1-10 µM			0.15	3	20	50000		No	No	171	0.27	100	University of California, San Francisco	281
282	Discovery of small molecule inhibitors of integrin alphavbeta3 through structure-based virtual screening.	2006	integrin αvβ3	Membrane receptors	ITGB3, GP3A	Tclin	X-ray	1L5G ( X-RAY)	Dock		IC50 = 38.5 ± 1.7 µM	10-100 µM		IC50 = 33.5 ± 3.1 µM	0.14	7	50	88695		Yes	No	812	0.33	27	Chinese Academy of Medical Sciences and Peking Union Medical College	282
283	Identification of novel parasitic cysteine protease inhibitors by use of virtual screening. 2. The available chemical directory.	2006	Parasitic Cysteine proteases	Proteases		Non-human proteins	Modeled structure		Gold		IC50 = 1.4 µM(FP-2b ) IC50 = 11.4 µM(FP-3c)	1-10 µM			0.818182	18	22	80000		Yes	No	9	0.25	110	University of Mississippi	283
284	An integrated in silico 3D model-driven discovery of a novel, potent, and selective amidosulfonamide 5-HT1A agonist (PRX-00023) for the treatment of anxiety and depression.	2006	5-HT1A	Membrane receptors	HTR1A, ADRB2RL1, ADRBRL1	Tclin	Modeled structure	1BL8	Dock		Ki = 1.0 nM EC50 = 21 nM	<1 µM		IC50 = 3800 nM	0.205128	16	78	40 000(from Predix's 2 100 000 compound library)		Yes	Yes	4474	0.83	164	Predix Pharmaceuticals	284
285	Discovery of novel dialkyl substituted thiophene inhibitors of HCV by in silico screening of the NS5B RdRp.	2007	NS5B	Other enzymes		Non-human proteins	X-ray	1GX6	Glide		EC50 = 0.92 µM IC50 = 50-100 µM	<1 µM		EC50 = 1.66µM IC50 = 25µM	NA		50	2 million(Specs & BioSpecs, Bionet, Microsource, Available Chemicals Directory (ACD), Nanoscale, ChemDiv, Orion, Asinex, Interbioscreen, Timtec, and Chembridge databases)		No	No	914	0.43	33	Achillion Pharmaceuticals	285
286	Discovering new inhibitors of bacterial glucosamine-6P synthase (GlmS) by docking simulations.	2007	GlmS	Other enzymes		Non-human proteins	Modeled structure	2BPJ	Gold		IC50 = 70 µM	10-100 µM			0.214286	3	14	49961(Sigma Aldrich)		No	No	0	0	25	Institut de Chimie des Substances Naturelles (ICSN)	286
287	Identification of BRAF inhibitors through in silico screening.	2008	BRAF	Kinases	BRAF, BRAF1, RAFB1	Tclin	X-ray	2FB8	Dock,Others,AutoDock		IC50 = 29.42 µM	10-100 µM		IC50 = 1.72 µM	0.0555556	1	18	300000（SPECS database）		No	No	128	0.22	43	University of Pennsylvania	287
288	Use of acetylcholine binding protein in the search for novel alpha7 nicotinic receptor ligands. In silico docking, pharmacological screening, and X-ray analysis.	2009	nAChR	Others	CHRNA7, NACHRA7	Tchem	X-ray	1UV6、1UX2、1UW6	Gold		pKi = 7.0±0.1	<1 µM		pKi = 7.0±0.1	0.52	13	25	>5000	2W8G、2W8F、2Y7Y	Yes	No	425	0.4	111	Netherlands Cancer Institute	288
289	Structure-based discovery of inhibitors of microsomal prostaglandin E2 synthase-1, 5-lipoxygenase and 5-lipoxygenase-activating protein: promising hits for the development of new anti-inflammatory agents.	2011	mPGES-1	Other enzymes	PTGES, MGST1L1, MPGES1, PGES, PIG12	Tchem	X-ray	1LOX	AutoDock		IC50 = 3.2 µM	1-10 µM			0.2	3	15	26		Yes	No	200	0.33	156	University of Salerno	289
290	In silico discovery of a compound with nanomolar affinity to antithrombin causing partial activation and increased heparin affinity.	2012	antithrombin	Other enzymes	SERPINC1,AT3, AT3D, ATIII, ATIII-R2, ATIII-T1, ATIII-T2, THPH7	Tclin	X-ray	1AZX	Others		Kd = 45 nM	<1 µM			0.25	1	4	13 million compounds(from ZINC)		Yes	No	6	0.2	47	University of Murcia	290
291	Inhibitors of the aminoglycoside 6'-N-acetyltransferase type Ib [AAC(6')-Ib] identified by in silico molecular docking.	2013	AAC(6′)-Ib	Other enzymes		Non-human proteins	X-ray	1V0C	AutoDock Vina		Ki = 12±1 µM（Kanamycin A） Ki = 35±3 µM（Acetyl CoA）	10-100 µM		Ki = 15±2 µM（Kanamycin A） Ki = 16±1 µM（Acetyl CoA）	0.02	1	50	12000		No	No	15	0.08	25	California State University Fullerton	291
292	Identification of new inhibitors for low molecular weight protein tyrosine phosphatase isoform B.	2013	PTP	Phosphatases	ACP1	Tchem	X-ray	1XWW	Glide		Kis = 10.4 ± 0.77 µM	10-100 µM			0.212766	10	47	2953(NCI Diversity Sets II(1356)+Diversity Set III(1597))		No	No	66	0.32	6	Saint John’s University	292
293	Identification of novel D-amino acid oxidase inhibitors by in silico screening and their functional characterization in vitro.	2013	DAAO(d-Amino acid oxidase)	Other enzymes	DAO, DAMOX	Tchem	X-ray	2E48，3CUK, 3G3E, 2E49, 2E4A, 2E82, 2DU8	Glide		Ki = 0.156±0.027 µM	<1 µM			0.266667	4	15	4 million(Namiki Shoji Co database)		Yes	No	75	0.63	39	Kitasato University	293
294	An integrated approach for discovery of highly potent and selective Mnk inhibitors: Screening, synthesis and SAR analysis.	2015	MNKs	Kinases	MKNK1, MNK1	Tchem	X-ray	2HW7	Others		Ki = 0.62 µM	<1 µM		Ki = 0.106 µM(Mnk1) Ki = 0.018 µM(Mnk2)	0.230769	3	13	572000		Yes	No	395	0.72	33	University of South Australia	294
295	Identification of Novel D-Aspartate Oxidase Inhibitors by in Silico Screening and Their Functional and Structural Characterization in Vitro.	2015	DDO	Other enzymes	DDO	Tchem	Modeled structure	2DU8, 2E49, 2E4A, 3CUK, 3G3E	Glide		IC50 = 21.9±5.6 µM Ki = 3.80±0.96 µM	10-100 µM			0.2	2	10	4 million(Namiki Shoji Co.)		Yes	No	2	0.07	19	Kitasato University	295
296	In silico investigation of FOXM1 binding and novel inhibitors in epithelial ovarian cancer.	2015	FOXM1	Transcription factors	FOXM1, FKHL16, HFH11, MPP2, WIN	Tbio	X-ray	3G73	AutoDock Vina,Others		IC50 = 1 µM	1-10 µM			0.333333	1	3	~2000(NCI diversity set )		Yes	No	0	0	17	Stanford University	296
297	Identification of SENP1 inhibitors through in silico screening and rational drug design.	2016	SENP1	Proteases	SENP1	Tchem	X-ray	2IY1	Glide		IC50 = 15.0 µM	10-100 µM		IC50 = 3.5 µM	0.366667	11	30	197116(Specs Database)		No	No	10	0.32	23	Shanghai Jiao Tong University	297
298	Discovery of BAZ2A bromodomain ligands.	2017	BAZ2A	Others	BAZ2A, KIAA0314, TIP5	Tchem	X-ray	4QBM	Others		Kd = 51 µM	10-100 µM			0.35	7	20	1413	5MGJ、5MGK、5MGL、5MGM、5MGE、5MGF、5MGG	No	No	30	0.27	20	University of Zürich	298
299	In Silico HTS and Structure Based Optimization of Indazole-Derived ULK1 Inhibitors.	2017	ULK1	Kinases	ULK1, KIAA0722	Tchem	X-ray	4WNP	Glide		IC50 = 22.4 µM	10-100 µM		IC50 = 0.011 µM	0.166667	1	6	∼650,000 Scripps HTS library		No	No	28	0.35	14	The Scripps Research Institute	299
300	Discovery of novel [1,2,4]triazolo[4,3-a]quinoxaline aminophenyl derivatives as BET inhibitors for cancer treatment.	2017	BRD4	Others	BRD4, HUNK1	Tchem	X-ray	4CLB	Glide		IC50 = 6.40 µM	1-10 µM		IC50 = 0.068 µM	0.125	1	8	more than 800,000 compounds（ from ZINC）		Yes	No	1668	0.34	20	Korea University of Science & Technology	300
301	A novel class of Plasmodial ClpP protease inhibitors as potential antimalarial agents.	2017	ClpP	Proteases		Non-human proteins	Modeled structure	2FZS	Gold		IC50 = 23.0±10.0 µM(PfClpP Protease) IC50 = 25.0±4.0 µM(P. falciparum) Ki = 9.0±4.0 µM(PfClpP Protease)	10-100 µM		IC50 = 10.5±0.2 µM(PfClpP Protease) IC50 = 9.0±0.2 µM(P. falciparum) Ki = 2.3±0.2 µM(PfClpP Protease)	0.230769	3	13	450000		Yes	No	8	0.27	19	University of Toronto	301
302	Structure-guided approach identifies a novel class of HIV-1 ribonuclease H inhibitors: binding mode insights through magnesium complexation and site-directed mutagenesis studies.	2018	HIV-1 RNase H	Other enzymes		Non-human proteins	Modeled structure	3QIO	Glide		IC50 = 9.35 µM	1-10 µM		IC50 = 5.1 µM	0.12	3	25	277325(Specs compounds from the ZINC database)		Yes	No	261	0.25	14	University of Southern Denmark	302
303	Structure-Based in Silico Screening Identifies a Potent Ebolavirus Inhibitor from a Traditional Chinese Medicine Library.	2019	EBOV GP	Others		Non-human proteins	X-ray	5JQ7	Glide		IC50 = 0.05 µM	<1 µM			0.25	2	8	2.5 million(traditional Chinese medicine (TCM) database)	6HS4,6HRO	Yes	No	1	0.11	25	University of Oxford	303
304	Antiproliferative and Antimigratory Effects of a Novel YAP-TEAD Interaction Inhibitor Identified Using in Silico Molecular Docking.	2019	YAP–TEAD	Transcription factors	TEAD1, TCF13, TEF1	Tchem	X-ray	3KYS	Others		IC50 = 48 µM	10-100 µM		IC50 = 40 µM(YAP -TEAD1) IC50 = 33 µM(YAP-TEAD2) IC50 = 44 µM(YAP-TEAD3) IC50 = 24 µM(TEAD-NLUC) EC50 = 48 µM(CCN1-LUC) EC50 = 58 µM(CTGF-LUC) EC50 = 10 µM(RaVSMC) EC50 = 1.5 µM(HuVSMC)	0.25	4	16	>8 million(clean and druglike molecules from the Zinc)		Yes	No	17	0.14	42	University of Bristol	304
305	Discovery of CDK5 Inhibitors through Structure-Guided Approach.	2019	CDK5	Kinases	CDK5, CDKN5, PSSALRE	Tchem	X-ray	1UNL	Glide		Ki = 0.88 µM	<1 µM		Ki = 0.8 µM	0.107143	3	28	1.1 million（ChemBridge library）		Yes	No	1662	0.48	13	University of South Australia	305
306	Identification of Chemically Diverse Chk1 Inhibitors by Receptor-Based Virtual Screening.	2006	CHK1	Kinases	CHEK1, CHK1	Tchem	X-ray	1IA8,1ATP	Others		IC50 = 13.4 µM	10-100 µM			0.00848176	10	1179	700000	2CGU,2CGV,2CGW,2CGX	No	No	97	0.24	384	Vernalis (R&D) Ltd	306
307	Structure-assisted discovery of variola major H1 phosphatase inhibitors	2007	H1L	Phosphatases		Non-human proteins	X-ray	2P4D	AutoDock		IC50 = 3.68 µM	1-10 µM			0.25	6	24	Structural Diversity Set of Compounds ，CalBiochem phosphatase-inhibitor library		No	No	0	0	18	H. Lee Moffitt Cancer Center and Research Institute	307
308	Structure-based inhibitors exhibit differential activities against Helicobacter pylori and Escherichia coli undecaprenyl pyrophosphate synthases.	2008	UPPS	Other enzymes		Non-human proteins	X-ray	1V7U	Gold		IC50 = 350 µM	>100 µM			0.0769231	2	26	58635	2D2R,2DTN	No	No	0	0	33	Academia Sinica	308
309	Crystal structure of Schistosoma purine nucleoside phosphorylase complexed with a novel monocyclic inhibitor.	2010	PNP	Phosphatases		Non-human proteins	X-ray	1TCV	Gold		IC50 = 1.30 ± 0.07 µM	1-10 µM			0.136364	3	22	30000	3E0Q	No	No	252	0.25	23	Universidade de São Paulo	309
310	The in silico screening and X-ray structure analysis of the inhibitor complex of Plasmodium falciparum orotidine 5'-monophosphate decarboxylase	2012	Orotidine 5′-monophosphate decarboxylase	Other enzymes		Non-human proteins	X-ray	2ZA1	Others		IC50 = 170 µM	>100 µM			0.0897436	14	156	one million	3VI2	No	No	13	0.14	12	Osaka University	310
311	Identification and characterization of inhibitors of cytoplasmic 5'-nucleotidase cN-II issued from virtual screening.	2013	cN-II	Other enzymes	NT5C2, NT5B, NT5CP, PNT5	Tbio	X-ray	2JC9	Gold		Ki = 2.0 mM	>100 µM			0.0833333	3	36	Zinc database	4H4B	Yes	No	0	0	31	CNRS – Universités Montpellier 1 et 2	311
312	Non-peptidic Cruzain Inhibitors with Trypanocidal Activity Discovered by Virtual Screening and In Vitro Assay.	2013	Cruzain	Proteases		Non-human proteins	X-ray	1ME4	Glide,Fred		IC50 = 21.6 µM	10-100 µM			0.521739	12	23	ZINC database	4KLB	Yes	No	315	0.27	91	Universidade Federal de São Carlos	312
313	In Silico Derived Small Molecules Bind the Filovirus VP35 Protein and Inhibit Its Polymerase Cofactor Activity.	2014	Viral protein 35	Others		Non-human proteins	X-ray	3FKE	AutoDock		Kd = 555 µM	>100 µM			0.2	5	25	5.4 million	4ibb, 4ibc, 4ibd, 4ibe, 4ibf, 4ibg, 4ibh, 4ibi, 4ibj	Yes	No	0	0	85	Washington University School of Medicine	313
314	Crystal structures of the S6K1 kinase domain in complexes with inhibitors	2014	S6K1	Kinases	RPS6KB1, STK14A	Tchem	Modeled structure	3A60, 3A61, and 3A62	Glide		IC50 = 33 nM	<1 µM			0.0083682	2	239	42792	3WE4,3WF5,3WF6,3WF7,3WF8,3WF9	No	No	139	0.5	10	RIKEN Systems and Structural Biology Center	314
315	Virtual Screening for UDP-Galactopyranose Mutase Ligands Identifies a New Class of Antimycobacterial Agents.	2015	UGM	Other enzymes		Non-human proteins	X-ray	3INT	Dock		Kd = 6 ± 3 μM	1-10 µM		Kd = 9 μM	0.230769	3	13	4.6 million	4XGK	Yes	No	1	0.22	37	University of Wisconsin—Madison	315
316	A Druggable Pocket at the Nucleocapsid/Phosphoprotein Interaction Site of the Human Respiratory Syncytial Virus.	2015	RSV polymerase	Other enzymes		Non-human proteins	X-ray	4u6c	AutoDock Vina		IC50 = 122 ± 7 µM	>100 µM			1	5	5	ZINC database	4uc6,4uc7,4uc8,4uc9,4uca,4ucb,4ucc,4ucd, 4uce	Yes	No	0	0	46	Unité de Virologie Structurale	316
317	Structural stabilization of transthyretin by a new compound, 6-benzoyl-2-hydroxy-1H-benzo[de]isoquinoline-1,3(2H)-dione	2015	TTR	Others	TTR, PALB	Tclin	X-ray	3U2I	AutoDock Vina		IC50 = 1.3 µM	1-10 µM			0.111111	1	9	2 million	5AYT	Yes	No	72	0.29	6	Kumamoto University	317
318	Identification and Characterization of Novel Broad-Spectrum Inhibitors of the Flavivirus Methyltransferase.	2015	MTase	Other enzymes		Non-human proteins	X-ray	3LKZ	AutoDock Vina		IC50 = 1.4 µM	1-10 µM			0.352941	6	17	NCI diversity set II library	5CUQ	Yes	No	0	0	37	State University of New York	318
319	Design of nucleotide-mimetic and non-nucleotide inhibitors of the translation initiation factor eIF4E: Synthesis, structural and functional characterisation.	2016	eIF4E	Others	EIF4E, EIF4EL1, EIF4F	Tchem	X-ray	2V8Y	Fred		Kd = 57.8 µM	10-100 µM			0.142857	1	7	ZINC	5EI3, 5EIR, 5EKV, 5EHC	Yes	No	167	0.18	22	University Park	319
320	Structure-Based Virtual Screening Protocol for in Silico Identification of Potential Thyroid Disrupting Chemicals Targeting Transthyretin.	2016	TTR	Others	TTR, PALB	Tclin	X-ray	5JID (PFOA), 5JIM (PFOS), 5JIQ (BP2)	Glide		Kd = 0.26 µM	<1 µM			0.583333	7	12	Tox21	5JID (PFOA), 5JIM (PFOS), 5JIQ (BP2), 5L4F (DNPC), 5L4I (clonixin), 5L4J (BPS), and 5L4M (triclopyr)	Yes	No	77	0.67	34	Umeå University,	320
321	Structural basis for PPAR partial or full activation revealed by a novel ligand binding mode.	2016	PPARγ	Nuclear receptors	PPARG, NR1C3	Tclin	X-ray	2Q5S	Glide		EC50 = 1.74 µM (PPARα)	1-10 µM		EC50 = 0.31 µM (PPARα)	0.113636	5	44	6M	5HZC,5HYK	Yes	No	3169	0.57	58	Università degli Studi di Napoli	321
322	Crystal structure-based discovery of a novel synthesized PARP1 inhibitor (OL-1) with apoptosis-inducing mechanisms in triple-negative breast cancer.	2016	PARP1	Other enzymes	PARP1, ADPRT, PPOL	Tclin	X-ray	5HA9	Others		IC50 = 1.65μM	1-10 µM		IC50 = 0.079μM	0.01	1	100	6583+33632	5HA9	Yes	Yes	2295	0.33	23	Sichuan University	322
323	Discovery of novel inhibitors for Leishmania nucleoside diphosphatase kinase (NDK) based on its structural and functional characterization.	2017	NDK	Kinases		Non-human proteins	X-ray	3NGU	Others,Surflex		IC50 = 2.17 ± 0.03 µM	1-10 µM			0.166667	1	6	54646	5GO1	Yes	No	0	0	22	CSIR-Central Drug Research Institute,	323
324	Potent competitive inhibition of human ribonucleotide reductase by a nonnucleoside small molecule.	2017	RR	Other enzymes	RRM1, RR1	Tclin	X-ray	3HND	Glide		IC50 = 32 µM, Kd = 37 µM	10-100 µM			0.06	6	100	350000		Yes	No	58	0.21	21	Case Western Reserve University,	324
325	Discovery of novel BET inhibitors by drug repurposing of nitroxoline and its analogues.	2017	BRD4	Others	BRD4, HUNK1	Tchem	X-ray	4GPJ	Glide		IC50 = 6.47 μM	1-10 µM		IC50 = 0.98μM	0.0322581	1	31	887	5Y1Y	Yes	No	1668	0.35	22	Chinese Academy of Sciences	325
326	A Novel Class of Schistosoma mansoni Histone Deacetylase 8 (HDAC8) Inhibitors Identified by Structure-Based Virtual Screening and In Vitro Testing.	2018	HDAC8	Other enzymes	HDAC8, HDACL1, CDA07	Tclin	X-ray	4BZ8	Glide		IC50 = 4.4 ± 0.17 µM (smHDAC8)	1-10 µM			0.888889	8	9	550000	6FU1	Yes	No	1191	0.37	28	University Halle-Wittenberg	326
327	Accelerating Lead Identification by High Throughput Virtual Screening: Prospective Case Studies from the Pharmaceutical Industry.	2019	BTK	Kinases	BTK, AGMX1, ATK, BPK	Tclin	X-ray	3PJ3 and 3OCS	Glide,Fred		IC50 = 0.04 µM	<1 µM			0.143321	795	5547	2.7 million	6NFH,6NFI	Yes	No	2232	0.51	15	Janssen Research and Development	327
328	Multi target ensemble based virtual screening yields novel allosteric KRAS inhibitors at high success rate	2019	KRAS	Other enzymes	KRAS, KRAS2, RASK2	Tclin	Modeled structure	3GFT, 4DSO	Glide		Kd=2.74μM (GNPKRASWT) Kd=3.45μM (GNPKRASG12D) Kd=8.02μM (GNPKRASG13D)	1-10 µM			0.1	9	90	700000	6V5L	No	No	64	0.16	23	University of Texas Health Science Center at Houston	328
329	Identification of Allosteric Inhibitors against Active Caspase-6.	2019	Caspase-6	Proteases	CASP6, MCH2	Tchem	X-ray	3OD5	AutoDock Vina		IC50 = 30.2 ± 6.8 µM	10-100 µM		IC50 = 4.2±0.3 µM	0.125	5	40	57700	6DEV, 6DEU	No	No	227	0.25	12	McGill University	329
330	Identification of entacapone as a chemical inhibitor of FTO mediating metabolic regulation through FOXO1.	2019	FTO	Other enzymes	FTO, KIAA1752	Tchem	X-ray	3LFM	Dock		IC50 = 3.5 ± 0.8 µM	1-10 µM		IC50=0.7uM	0.0526316	1	19	1323	6AK4,6AEJ	Yes	Yes	10	0.18	119	National Institute of Biological Sciences	330
331	Overcoming insecticide resistance through computational inhibitor design.	2019	αE7	Other enzymes		Non-human proteins	X-ray	4FNG	Others		Ki = 250 pM	<1 µM			1	5	5	23000	5TYJ,5TYK,5TYL,5TYM,5TYN,5TYO,5TYP	Yes	Yes	0	0	30	The Weizmann Institute of Science	331
332	Structure-based characterization of novel TRPV5 inhibitors.	2019	TRPV5	Membrane receptors	TRPV5, ECAC1	Tchem	Cryo-EM	6DMR（ELECTRON MICROSCOPY）	Glide		IC50 = 2.91 ± 0.56 µM	1-10 µM			0.0465116	2	43	12 million (ZINC15)	6PBF, 6PBE	Yes	No	4478	0.37	27	University of Pennsylvania	332
333	Discovery of New and Potent InhA Inhibitors as Antituberculosis Agents: Structure-Based Virtual Screening Validated by Biological Assays and X-ray Crystallography.	2020	InhA	Other enzymes		Non-human proteins	X-ray	2x23,4cod	Glide		IC50 = 0.22 µM	<1 µM			0.125	2	16	200000	6R9W	No	No	255	0.33	14	Ubon Ratchathani University	333
334	Augmenting Hit Identification by Virtual Screening Techniques in Small Molecule Drug Discovery.	2020	Factor XIa	Proteases	F11	Tchem	X-ray	6VLU	Others		Ki = 60.45 nM	<1 µM		Ki = 5.33 nM	0.030303	1	33	NA	6VLV, 6VLM, 6VLU	No	No	797	0.27	12	Therapeutics, Merck & Co., Inc	334
335	Hit Identification of New Potent PqsR Antagonists as Inhibitors of Quorum Sensing in Planktonic and Biofilm GrownPseudomonas aeruginosa.	2020	PqsR	Others		Non-human proteins	X-ray	4JVI	Glide,Others		IC50 = 0.98 μM	<1 µM		IC50 = 0.25 ± 0.12 μM	0.002	1	500	85061	6TPR	Yes	No	18	0.24	16	University of Nottingham	335
336	Crystal structures of human NSDHL and development of its novel inhibitor with the potential to suppress EGFR activity.	2021	NSDHL	Other enzymes	NSDHL, H105E3	Tbio	X-ray	6JKH	Glide		IC50 = 39.33 μM, Ki =13.70 μM	10-100 µM		IC50 = 8.42 μM, Ki = 2.93 μM	0.0040404	2	495	388852	6JKH, 6JKG	Yes	No	0	0	9	Seoul National University	336
337	Identification and mechanistic analysis of an inhibitor of the CorC Mg 2+ transporter.	2021	CorC CBS	Membrane receptors		Non-human proteins	X-ray	7CFI （X-RAY）	AutoDock Smina		Kd = 47.0 µM	10-100 µM			0.333333	1	3	6412	7CFK	Yes	No	0	0	1	Fudan University	337
338	Towards Novel 3-Aminopyrazinamide-Based Prolyl-tRNA Synthetase Inhibitors: In Silico Modelling, Thermal Shift Assay and Structural Studies.	2021	ProRS	Other enzymes	EPRS, EARS, PARS, PIG32	Tchem	X-ray	5VAD	Others		EC50 = 3.77 µM	1-10 µM			0.294118	5	17	97	7OSY, 7OSZ, 7OT0, 7OT1, 7OT2, 7OT3	Yes	No	24	0.46	2	Katholieke Universiteit Leuven	338
339	Structure-based screening combined with computational and biochemical analyses identified the inhibitor targeting the binding of DNA Ligase 1 to UHRF1.	2021	DNA ligase I	Other enzymes	LIG1	Tchem	X-ray	5YY9	Glide		Kd = 19.3±0.8 µM	10-100 µM			0.0162602	2	123	208752	7FB7	Yes	No	14	0.19	1	Yokohama City University	339
340	Structure-based identification of a new IAP-targeting compound that induces cancer cell death inducing NF-kappa B pathway.	2021	XIAP	Others	XIAP, API3, BIRC4, IAP3	Tchem	X-ray	3M1A，3M0A，2POP	AutoDock Vina,AutoDock		Ki = 1.0 µM(cIAP2) Ki = 2.7 µM(XIAP)	1-10 µM			0.05	1	20	30000（ChemBridge library）	7NK0	Yes	No	1519	0.34	0	Università di Milano	340
341	High-Throughput Virtual Screening and Validation of a SARS-CoV-2 Main Protease Noncovalent Inhibitor.	2022	SARS-3CLpro	Proteases		Non-human proteins	X-ray	7BQY, 6LU7, 6W63, 7C7P, 7JU7	AutoDock Vina,Others		Ki = 2.9 µM	1-10 µM			0.0972222	7	72	6.5million	7LTJ	No	No	95	0.27	17	University of Chicago	341
342	In silico screening-based discovery of novel covalent inhibitors of the SARS-CoV-2 3CL protease.	2022	SARS-3CLpro	Proteases		Non-human proteins	X-ray	7B3E	Glide		IC50 = 8.50 ± 0.94 µM	1-10 µM			0.375	3	8	∼1,500,000	7VVT	Yes	No	95	0.37	2	Shanghai Institute of Materia Medica	342
343	Ultralarge Virtual Screening Identifies SARS-CoV-2 Main Protease Inhibitors with Broad-Spectrum Activity against Coronaviruses.	2022	SARS-3CLpro	Proteases		Non-human proteins	X-ray	6W63、5RF7	Dock		IC50 = 40μM KD = 23μM	10-100 µM		IC50 = 0.077 μM KD = 0.038 μM	0.03	3	100	235 million (ZINC15)	7B2U, 7AU4, 7B2J, 7B5Z, 7B77, 7BIJ, 7NEO, 7O46, 7QBB, 7NBT	Yes	No	95	0.45	14	Uppsala University	343
344	Discovery of S-217622, a Noncovalent Oral SARS-CoV-2 3CL Protease Inhibitor Clinical Candidate for Treating COVID-19.	2022	SARS-3CLpro	Proteases		Non-human proteins	X-ray	6W63	Glide		IC50 = 8.6μM	1-10 µM		IC50 = 0.013μM	NA	NA	300	hundreds of thousand	7VU6,7VTH	Yes	Yes	95	0.22	13	Shionogi Pharmaceutical Research Center	344
345	Discovery by Virtual Screening of an Inhibitor of CDK5-Mediated PPAR gamma Phosphorylation.	2022	PPARγ	Nuclear receptors	PPARG, NR1C3	Tclin	X-ray	2q5s、2q6s	Glide,Fred		IC50 = 24 ± 14 nM	<1 µM			0.0682977	201	2943	70000	7QB1	Yes	Yes	3823	0.51	0	AstraZeneca	345
346	Accelerating Lead Identification by High Throughput Virtual Screening: Prospective Case Studies from the Pharmaceutical Industry.	2019	RORγt	Nuclear receptors	RORC, NR1F3, RORG, RZRG	Tchem	Modeled structure	1N83 1KKQ	Glide		Kd = 100 nM	<1 µM			0.0369949	65	1757	1.5 million	6NFI, 6NFH	No	No	2000	0.87	15	Janssen Research and Development	327
347	Structure-Based Design of a Chemical Probe Set for the 5‑HT5A Serotonin Receptor	2022	5-HT5A	Membrane receptors	HTR5A	Tchem	Modeled structure	4IAQ	Dock		pKi = 4.94	10-100 µM		pKi=7.38	0.2	5	25	6million		Yes	Yes	506	0.32	1	University of California, San Francisco	346
348	Structures of the σ2 receptor enable docking for bioactive ligand discovery	2021	σ2 receptor	Membrane receptors	TMEM97, MAC30, S2R	Tchem	X-ray	7MFI（X-RAY）	Dock		Ki = 3.9 nM	<1 µM		Ki = 3.7 nM	0.262397	127	484	490 million	7M93,7M94,7M95,7M96,7MFI	Yes	Yes	1002	0.39	17	University of California, San Francisco	347
349	Virtual discovery of melatonin receptor ligands to modulate circadian rhythms	2020	MT1	Membrane receptors	MTNR1A	Tclin	X-ray	6ME2, 6ME3,6ME4,6ME5	Dock		pEC50 = 4.89	10-100 µM		hMT1: pEC50=7.39 hMT2: pEC50=5.66	0.394737	15	38	150 million (ZINC15)		Yes	Yes	1205	0.34	103	University of California, San Francisco	348
350	Synthon-based ligand discovery in virtual libraries of over 11 billion compounds	2021	CB2	Membrane receptors	CNR2, CB2A, CB2B	Tchem	X-ray	5ZTY	Others		Ki = 1.82uM(CB1), Ki = 1.59uM(CB2)	1-10 µM		Ki = 0.9 nM	0.175	14	80	600000		Yes	No	6671	0.44	22	University of Southern California	349
351	Discovery of Novel Tubulin Inhibitors via Structure-Based Hierarchical Virtual Screening	2012	Tubulin	Others	TUBB4B, TUBB2C	Tclin	X-ray	3N2G	Dock		IC50 = 30 ± 5 µM	10-100 µM			0.555556	5	9	100413		No	No	433	0.33	35	National Institute of Biological Sciences	350
352	More than just a GPCR ligand: structure-based discovery of thioridazine derivatives as Pim-1 kinase inhibitors	2014	Pim-1	Kinases	PIM1	Tchem	X-ray	2J2I	Dock		IC50 = 6.89 µM	1-10 µM			0.5	1	2	1280	4IAA	No	No	1520	0.3	7	National Institute of Biological Sciences	351
353	Discovery of 2-Acylaminothiophene-3-Carboxamides as Multitarget Inhibitors for BCR-ABL Kinase and Microtubules	2015	BCR-ABL	Kinases	ABL1, ABL, JTK7	Tclin	X-ray	3UE4	Dock		IC50 = 4.0±1.0 µM(WT) IC50 = 1.8 µM (T315I)	1-10 µM			0.333333	3	9	100413		Yes	No	1623	0.55	13	National Institute of Biological Sciences	352
354	Structure-Based Discovery of Novel and Selective 5-Hydroxytryptamine 2B Receptor Antagonists for the Treatment of Irritable Bowel Syndrome	2016	5-HT2B	Membrane receptors	HTR2B	Tclin	Modeled structure	4IB4(induce-fit) 3RZE	Dock		IC50 = 27.3 nM	<1 µM		IC50 = 33.4 nM	0.5	5	10	100413		Yes	Yes	2961	0.29	27	National Institute of Biological Sciences	353
355	Structure-based discovery of selective positive allosteric modulators of antagonists for the M2 muscarinic acetylcholine receptor.	2018	M2 mAChR	Membrane receptors	CHRM2	Tclin	X-ray	3UON	Dock		EC50 = 21μM	10-100 µM		EC50 = 1.1μM	0.230769	3	13	4.6 million		Yes	No	2131	0.27	46	University of California, San Francisco	354
356	In silico design of novel probes for the atypical opioid receptor MRGPRX2	2017	MRGPRX2	Membrane receptors	MRGPRX2, MRGX2	Tchem	Modeled structure	4DJH	Dock		EC50 = 3000 nM	1-10 µM		EC50 = 760 nM	0.05	1	20	4 million		Yes	No	8	0.17	190	University of North Carolina at Chapel Hill	355
357	Structure–based discovery of opioid analgesics with reduced side effects	2016	μOR	Membrane receptors	OPRM1, MOR1	Tclin	X-ray	4DKL	Dock		Ki = 2.5μM	1-10 µM		Ki = 1 nM	0.304348	7	23	3 million		Yes	Yes	7901	0.34	727	University of California, San Francisco	356
358	Small-Molecule Allosteric Modulators of the Protein Kinase PDK1 from Structure-Based Docking	2015	PDK1	Kinases	PDK1, PDHK1	Tchem	X-ray	3HRF，3ORX	Dock		Kd = 39.1μM	10-100 µM		Kd = 8.4 μM, EC50 = 2 μM	0.666667	2	3	6300	4XX9	No	No	712	0.23	23	University of California, San Francisco	357
359	Functional Annotation and Structural Characterization of a Novel Lactonase Hydrolyzing d-Xylono-1,4-lactone-5-phosphate and l-Arabino-1,4-lactone-5-phosphate	2014	lactonase	Other enzymes		Non-human proteins	X-ray	3MSR， 3OVG	Dock		Km = 0.3 mM (Ms0025), Km = 0.66 mM(Mag6390)	>100 µM			0.25	2	8	KEGG library	3MSR，3OVG	No	No	0	0	9	University of California, San Francisco	358
360	Muscarinic Receptors as Model Targets and Antitargets for Structure-Based Ligand Discovery	2013	M3 mAChR	Membrane receptors	CHRM3	Tclin	X-ray	4DAJ	Dock		Ki > 100 µM EC50 = 5.2 µM	>100 µM			0.5	8	16	3.1 million		Yes	No	1623	0.31	65	University of California, San Francisco	359
361	Muscarinic Receptors as Model Targets and Antitargets for Structure-Based Ligand Discovery	2013	M2 mAChR	Membrane receptors	CHRM2	Tclin	X-ray	3UON	Dock		Ki = 390 nM(M2), Ki = 130 nM(M3)	<1 µM			0.611111	11	18	3.1 million		Yes	No	1890	0.35	65	University of California, San Francisco	359
362	Structure-based Discovery of Antagonists of Nuclear Receptor LRH-1	2013	LRH-1	Nuclear receptors	NR5A2, B1F, CPF, FTF	Tchem	Modeled structure	1YUC(Modeling of the hLRH-1 LBD in a Transcriptionally Inactive Conformation )	Dock		Kd = 1.5 µM	1-10 µM			0.125	1	8	5.2 million		Yes	No	51	0.3	90	University of California, San Francisco	360
363	Conformation Guides Molecular Efficacy in Docking Screens of Activated β-2 Adrenergic G Protein Coupled Receptor	2013	β2AR	Membrane receptors	ADRB2, ADRB2R, B2AR	Tclin	X-ray	3P0G	Dock		pKi = 7.7	<1 µM			0.272727	6	22	2.7M		Yes	No	1123	0.39	106	University of California, San Francisco	361
364	Structure-based ligand discovery for the protein–protein interface of chemokine receptor CXCR4	2012	CXCR4	Membrane receptors	CXCR4	Tclin	X-ray	3ODU	Dock		IC50 = 306 nM	<1 µM			0.106383	5	47	3 million		Yes	No	258	0.36	151	University of California, San Francisco	362
365	Ligand discovery from a dopamine D3 receptor homology model and crystal structure.	2011	D3 receptor	Membrane receptors	DRD3	Tclin	Modeled structure	3PBL	Dock		Ki = 0.2μM	<1 µM		Ki = 0.08μM	0.230769	6	26	3.3 million		Yes	No	2913	0.36	319	University of California, San Francisco	363
366	Structure-based discovery of prescription drugs that interact with the norepinephrine transporter, NET	2011	NET	Others	SLC6A2, NAT1, NET1, SLC6A5	Tclin	Modeled structure	2A65	Dock		IC50 = 8.7 µM	1-10 µM			0.555556	10	18	6436		Yes	No	3310	0.38	120	University of California, San Francisco	364
367	Structure-Based Discovery of A2A Adenosine Receptor Ligands	2010	A2A adenosine receptor	Membrane receptors	ADORA2A, ADORA2	Tclin	X-ray	3EML	Dock		Ki = 0.2μM	<1 µM		Ki = 0.4μM	0.35	7	20	1.4 million		Yes	No	4276	0.35	237	National Institutes of Health	365
368	Structure-based discovery of β2-adrenergic receptor ligands	2009	β2AR	Membrane receptors	ADRB2, ADRB2R, B2AR	Tclin	X-ray	2RH1	Dock		Ki = 9 nM	<1 µM			0.24	6	25	1 million		No	No	568	0.33	334	University of California, San Francisco	366
369	Identification of Small Molecular Weight Inhibitors of Src Homology 2 Domain-Containing Tyrosine Phosphatase 2 (SHP-2) via in Silico Database Screening Combined with Experimental Assay	2008	SHP2	Phosphatases	PTPN11, PTP2C, SHPTP2	Tchem	X-ray	2SHP	Dock		IC50 ≈ 100 µM	10-100 µM			0.0545455	9	165	1.3 million		Yes	No	18	0.15	46	Case Western Reserve University	367
370	Computational strategy for intrinsically disordered protein ligand design leads to the discovery of p53 transactivation domain I binding compounds that activate the p53 pathway	2021	p53 TAD1	Transcription factors	TP53, P53	Tchem	NMR	2K8F (MD )	Glide		IC50 =36.8 ± 13.1 μM	10-100 µM		Kd = 8.9 ± 3.7 μM	0.0409836	10	244	20000		Yes	No	250	0.28	7	Peking University	368
371	Discovery of Small Molecule Inhibitors Targeting the Sonic Hedgehog	2020	ShhN	Others	SHH	Tchem	X-ray	3M1N	Glide		IC50 = 1.4μM	1-10 µM		IC50 = 0.4 ± 0.1 μM	0.0334928	7	209	200000		Yes	No	155	0.31	2	Peking University	369
372	Activation of Glutathione Peroxidase 4 as a Novel Anti-inflammatory Strategy	2018	GPx4	Other enzymes	GPX4	Tbio	X-ray	2OBI	Glide		EC50 = 11.4 µM	10-100 µM			NA	1		197276		Yes	No	4	0.18	60	Peking University	370
373	Rational Design of Selective Allosteric Inhibitors of PHGDH and Serine Synthesis with Anti-tumor Activity	2017	PHGDH	Other enzymes	PHGDH	Tchem	X-ray	2G76	Glide		IC50 = 0.56 µM	<1 µM			0.0408163	4	98	SPECS library		Yes	No	2	0.15	96	Peking University	371
374	Designed inhibitor for nuclear localization signal of polo-like kinase 1 induces mitotic arrest	2017	Plk1	Kinases	PLK1, PLK	Tchem	X-ray	3FC2	Dock,AutoDock		IC50 = 85 nm	<1 µM			0.0315789	3	95	200000		Yes	No	846	0.35	6	Peking University	372
375	Discovery of Novel 15-Lipoxygenase Activators To Shift the Human Arachidonic Acid Metabolic Network toward Inflammation Resolution	2016	15-Lipoxygenase	Other enzymes	ALOX15	Tchem	Modeled structure	2P0M	Dock,AutoDock		Kd = 3.9±0.1 µM	1-10 µM			0.00571429	1	175	201 007 compounds(specs)		No	No	403	0.25	45	Peking University	373
376	Discovery of Non-ATP-Competitive Inhibitors of Polo-like Kinase 1	2016	Plk1	Kinases	PLK1, PLK	Tchem	X-ray	2OU7	Glide		IC50 = 13.1 µM	10-100 µM			0.0207254	4	193	200000		No	No	806	0.25	8	Peking University	374
377	Structure-based Inhibitor Design for the Intrinsically Disordered Protein c-Myc	2016	c-Myc	Transcription factors	MYC	Tchem	Modeled structure		Glide		Kd = 61.8 ± 0.7 µM	10-100 µM			0.025641	7	273	SPECS31 and DCSD		Yes	No	5	0.27	86	Peking University	375
378	Discovery of highly potent TNFα inhibitors using virtual screen	2014	TNFα	Others	TNF, TNFA, TNFSF2	Tclin	X-ray	2az5	Dock		IC50 = 42.3 ± 1.2 μM	10-100 µM		IC50 = 14.0 ± 0.6 μM	0.019802	2	101	193135		Yes	No	339	0.21	17	Peking University	376
379	Discovery of Novel Secretory Phospholipase A2 Inhibitors Using Virtual Screen	2014	PLA2	Other enzymes	PLA2G6, PLPLA9	Tchem	X-ray	1DB4	Dock,AutoDock		IC50 = 8.6 µM	1-10 µM			0.0707071	7	99	201 007+6456		No	No	359	0.31	4	Peking University	377
380	Discovery of Novel Allosteric Effectors Based on the Predicted Allosteric Sites for Escherichia coli D-3-Phosphoglycerate Dehydrogenase	2014	PGDH	Other enzymes		Non-human proteins	X-ray	1YBA	Dock,AutoDock Vina		IC50 = 34.8±1.3 µM	10-100 µM			0.0117647	2	170	SPECS library.		Yes	No	82	0.35	27	Peking University	378
381	Discovery of novel chemoeffectors and rational design of Escherichia coli chemoreceptor specificity	2013	E. coli Tar receptor	Membrane receptors		Non-human proteins	Modeled structure	1VLT	AutoDock		EC50 = 2.3 µM	1-10 µM			0.1	8	80	Available Chemical Directory, Elsevier MDL		Yes	Yes	0	0	43	Peking University	379
382	Discovery of a natural fluorescent probe targeting the Plasmodium falciparum cysteine protease falcipain-2	2020	FP-2	Proteases		Non-human proteins	X-ray	3BPF	Glide,Others		IC50 = 0.4 µM	<1 µM			0.12	6	50	in-house natural products		Yes	Yes	286	0.25	1	East China University of Science and Technology	380
383	Identification of a cellularly active SIRT6 allosteric activator	2018	SIRT6	Other enzymes	SIRT6, SIR2L6	Tchem	X-ray	3K35	Glide		EC50 = 173.8 ± 1.3 μM	>100 µM		EC50 = 10.3 ± 0.3 µM(MDL-800)	0.1	2	20	5000000	5X16,5Y2F	Yes	Yes	1	0.06	134	Shanghai JiaoTong University School of Medicine	381
384	Identification of H7 as a novel peroxiredoxin I inhibitor to induce differentiation of leukemia cells	2016	Prdx I	Other enzymes	PRDX1, PAGA, PAGB, TDPX2	Tchem	X-ray	1QQ2	Glide		IC50 = 7.85 µM	1-10 µM			0.0263158	1	38	180000		Yes	Yes	0	0	15	Shanghai JiaoTong University School of Medicine	382
385	Discovery of novel non-steroidal selective glucocorticoid receptor modulators by structure- and IGN-based virtual screening, structural optimization, and biological evaluation	2022	Glucocorticoid receptor	Nuclear receptors	NR3C1, GRL	Tclin	X-ray	4CSJ	Glide		IC50 = 2.05 µM	1-10 µM			0.5	5	10	ChemDiv chemical library		Yes	No	2674	0.31	0	Zhejiang University	383
386	High-throughput glycolytic inhibitor discovery targeting glioblastoma by graphite dots–assisted LDI mass spectrometry	2022	hexokinase-2	Kinases	HK2	Tchem	X-ray	5HFU	Glide		IC50 = 11.31µM	10-100 µM			0.125	5	40	240000		Yes	Yes	59	0.29	1	Zhejiang University	384
387	Discovery of a novel nonsteroidal selective glucocorticoid receptor modulator by virtual screening and bioassays	2022	Glucocorticoid receptor	Nuclear receptors	NR3C1, GRL	Tclin	X-ray	5G5W	Glide		IC50 = 1.86 ± 0.26 µM (NF-κB reporter assay), IC50 = 1.06 ± 0.029 µM(AP-1 reporter assay)	1-10 µM			0.0555556	3	54	770709		Yes	No	2674	0.39	3	Zhejiang University	385
388	Discovery of N-(4-(Benzyloxy)-phenyl)-sulfonamide Derivatives as Novel Antagonists of the Human Androgen Receptor Targeting the Activation Function 2	2022	Androgen receptor	Nuclear receptors	AR, DHTR, NR3C4	Tclin	X-ray		Glide		IC50 = 5.73 μM	1-10 µM		IC50 = 0.47μM	NA			1500000		Yes	Yes	2701	0.54	0	Zhejiang University	386
389	Discovery of novel antagonists targeting the DNA binding domain of androgen receptor by integrated docking-based virtual screening and bioassays	2022	Androgen receptor	Nuclear receptors	AR, DHTR, NR3C4	Tclin	X-ray	1R4I	Glide,AutoDock Vina,Gold		IC50 = 10.94 µM	10-100 µM			0.0327869	2	61	210000		Yes	No	2701	0.33	6	Zhejiang University	387
390	Discovery of a Novel Androgen Receptor Antagonist Manifesting Evidence to Disrupt the Dimerization of the Ligand-Binding Domain via Attenuating the Hydrogen-Bonding Network Between the Two Monomers	2021	Androgen receptor	Nuclear receptors	AR, DHTR, NR3C4	Tclin	Modeled structure	5JJM(modeled dimer)	Glide		IC50 = 5.57 μM	1-10 µM		IC50 = 0.17 μM	0.0634921	4	63	1700000		Yes	No	2694	0.56	1	Zhejiang University	388
391	Discovery of a Novel Fusarium Graminearum Mitogen-Activated Protein Kinase (FgGpmk1) Inhibitor for the Treatment of Fusarium Head Blight	2021	MAPK	Kinases		Non-human proteins	Modeled structure	2F9G	Glide		EC50 = 13.01 μg·mL–1	10-100 µM		EC50 = 3.46μM	0.015625	1	64	1700000		No	No	0	0	1	Zhejiang University	389
392	Novel androgen receptor antagonist identified by structure-based virtual screening, structural optimization, and biological evaluation	2020	Androgen receptor	Nuclear receptors	AR, DHTR, NR3C4	Tclin	X-ray	2PNU	Glide		IC50 = 2.4 μM	1-10 µM		IC50 = 0.06μM	0.03125	1	32	Specs database		Yes	No	2612	0.58	11	Zhejiang University	20
393	Structure‐based discovery of CZL80, a caspase‐1 inhibitor with therapeutic potential for febrile seizures and later enhanced epileptogenic susceptibility	2020	Caspase-1	Proteases	CASP1, IL1BC, IL1BCE	Tchem	X-ray	3NS7	Glide		IC50 = 0.01 µM	<1 µM			0.08	4	50	1 million		Yes	Yes	758	0.35	9	Zhejiang University	390
394	Discovery of Novel GR Ligands toward Druggable GR Antagonist Conformations Identified by MD Simulations and Markov State Model Analysis	2022	Glucocorticoid receptor	Nuclear receptors	NR3C1, GRL	Tclin	X-ray	3H52	Glide		IC50 = 1.57 µM	1-10 µM			0.0681818	6	88	ChemDiv chemical library		Yes	No	2630	0.53	6	Zhejiang University	391
395	Discovery of Novel Androgen Receptor Ligands by Structure-based Virtual Screening and Bioassays	2018	Androgen receptor	Nuclear receptors	AR, DHTR, NR3C4	Tclin	X-ray	2Q7I and 2PNU	Glide		IC50 = 3.96 µM	1-10 µM			0.0862069	5	58	1100000		Yes	No	2520	0.44	28	Zhejiang University	392
396	Discovery of a ROCK inhibitor, FPND, which prevents cerebral hemorrhage through maintaining vascular integrity by interference with VE-cadherin	2017	ROCK1	Kinases	ROCK1	Tclin	X-ray	2ETR(ROCK1) and 2H9V(ROCK2)	Glide		IC50 = 11.2±2.2 µM (ROCK1)	10-100 µM			NA					Yes	Yes	1011	0.35	12	Zhejiang University	393
397	Discovery of Novel and Selective Adenosine A2A Receptor Antagonists for Treating Parkinson’s Disease through Comparative Structure-Based Virtual Screening	2017	A2A adenosine receptor	Membrane receptors	ADORA2A, ADORA2	Tclin	X-ray	3PWH and 4EIY	Glide		Ki = 270 nM	<1 µM		Ki = 54 nM	0.174603	11	63	2.65 million		Yes	Yes	6214	0.48	36	Zhejiang University	394
398	Identification and preliminary SAR analysis of novel type-I inhibitors of TIE-2 via structure-based virtual screening and biological evaluation in in vitro models	2015	TIE-2	Kinases	TEK, TIE2, VMCM, VMCM1	Tclin	X-ray	3L8P	Glide		IC50 = 0.48 µM	<1 µM		IC50 = 0.149 µM	0.195122	8	41	50000		No	No	614	0.24	8	Zhejiang University	395
399	Discovery of a novel ROCK2 inhibitor with anti-migration effects via docking and high-content drug screening	2016	ROCK2	Kinases	ROCK2,KIAA0619	Tclin	X-ray	2H9V	Glide		IC50 = 15 µM	10-100 µM			0.0294118	1	34	1 000 000		Yes	No	1483	0.57	9	Zhejiang University	396
400	A virtual screen identified C96 as a novel inhibitor of phosphatidylinositol 3-kinase that displays potent preclinical activity against multiple myeloma in vitro and in vivo	2014	PI3Kγ	Kinases	PIK3CG	Tclin	X-ray	3APC	Glide		IC50 = 5.41 µM	1-10 µM			0.0405405	6	148	800000		Yes	Yes	1202	0.4	18	Zhejiang University	397
401	Discovery of Rho-kinase inhibitors by docking-based virtual screening	2013	ROCK1	Kinases	ROCK1	Tclin	X-ray	2ESM	Glide		IC50 = 15.1 ± 2.0 µM	10-100 µM			0.0689655	12	174	1.1 million		Yes	No	518	0.23	63	Zhejiang University	398
402	Discovery of Novel Inhibitors Targeting the Menin-Mixed Lineage Leukemia Interface Using Pharmacophore- and Docking-Based Virtual Screening	2016	MLL	Others	MEN1, SCG2	Tchem	X-ray	4OG5	Glide		IC50 = 4.71 ± 0.12 µM KD = 14.70 ± 2.13µM	1-10 µM			0.0991736	12	121	180000		Yes	No	91	0.35	24	Shanghai Tech University	399
403	Development of Potent Type I Protein Arginine Methyltransferase (PRMT) Inhibitors of Leukemia Cell Proliferation	2017	PRMT	Other enzymes	PRMT1, HMT2, HRMT1L2, IR1B4	Tchem	Modeled structure	rPRMT1 (PDB ID 1OR8)29 and hPRMT6 (PDB ID 4Y30).	Glide,Dock		IC50 = 3.0μM	1-10 µM		IC50 = 5.3 nM	0.0654206	7	107	182 014		Yes	No	719	0.28	30	Shanghai Tech University	400
404	Discovery and optimization of selective inhibitors of protein arginine methyltransferase 5 by docking-based virtual screening	2017	PRMT5	Other enzymes	PRMT5, HRMT1L5, IBP72, JBP1, SKB1	Tchem	X-ray	4X61	Glide		IC50 = 35.6μM	10-100 µM		IC50 = 2.8μM	0.0238095	1	42	207 342		Yes	No	327	0.3	28	Shanghai Tech University	401
405	Discovery of alkoxy benzamide derivatives as novel BPTF bromodomain inhibitors via structure-based virtual screening	2019	BPTF bromodomain	Others	BPTF, FAC1, FALZ	Tchem	X-ray	3QZS	Glide		IC50 = 13.2 ± 1.6 µM Kd = 17.9 µM	10-100 µM			0.0380952	4	105	20000		No	No	5	0.21	15	Chinese Academy of Sciences	402
406	Discovering novel chemical inhibitors of human cyclophilin A: Virtual screening, synthesis, and bioassay	2006	Cyclophilin A	Other enzymes		Non-human proteins	X-ray	1NMK	Dock		Kd = 1.13μM	1-10 µM		IC50 = 2.48μM	0.0853659	7	82	85000		Yes	No	60	0.37	63	East China University of Science and Technology	403
407	Discovery of Selective Inhibitors Against EBNA1 via High Throughput In Silico Virtual Screening	2010	EBNA1	Others		Non-human proteins	X-ray	1B3T	Dock		IC50 = 23.72 µM	10-100 µM			0.133333	4	30	90000		Yes	No	0	0	64	The Wistar Institute	404
408	Structure-based discovery of inhibitors of the YycG histidine kinase: New chemical leads to combat Staphylococcus epidermidis infections	2006	histidine kinase	Kinases		Non-human proteins	Modeled structure	1BXD	Dock		Kd = 15.7 µM IC50 = 6.5 µM	10-100 µM			0.0921053	7	76	85000		Yes	No	13	0.26	118	Shanghai Medical School of Fudan University	405
409	Discovering Severe Acute Respiratory Syndrome Coronavirus 3CL Protease Inhibitors: Virtual Screening, Surface Plasmon Resonance, and Fluorescence Resonance Energy Transfer Assays	2006	SARS-3CLpro	Proteases		Non-human proteins	Modeled structure		Dock		hua	1-10 µM			0.0195312	5	256	81287		No	No	7	0.23	38	East China University of Science and Technology	406
410	Acetyl-CoAcarboxylase inhibition by ND-630 reduces hepatic steatosis,improves insulin sensitivity,and modulates dyslipidemia in rats	2016	acetyl-CoA carboxylase 2	Other enzymes	ACACB, ACC2, ACCB	Tchem	X-ray	3GID	Glide		hACC1 IC50=3.9μM hACC2 IC50=6.6μM	1-10 µM		hACC1: IC50=2.1nM hACC2: IC50=6.1nM	NA	NA	250		5KKN	Yes	Yes	2772	0.35	212	Nimbus Therapeutics	407
411	Structure-based discovery of nonopioid analgesics acting through the a2A-adrenergic receptor	2022	α2A-adrenergic receptor	Membrane receptors	ADRA2A	Tclin	Cryo-EM	6K41( ELECTRON MICROSCOPY)	Dock		EC50=52nM, Ki=1.87nM	<1 µM		EC50=4.1nM	0.354167	17	48	301 million (ZINC15)	7W6P,7W7E	Yes	Yes	2735	0.41	0	University of California, San Francisco	408
412	Ultra-large library docking for discovering new chemotypes	2019	D4 dopamine receptor	Membrane receptors	DRD4	Tchem	X-ray	5WIU	Dock		Ki = 2.3 nM	<1 µM			0.147541	81	549	138 million (ZINC 15)		No	No	2921	0.43	451	University of California, San Francisco	409
413	Ultra-large library docking for discovering new chemotypes	2019	AmpC β-lactamase	Other enzymes		Non-human proteins	X-ray	1L2S	Dock		Ki = 1.3 µM	1-10 µM		Ki = 77 nM	0.113636	5	44	99 million (ZINC15)	6DPZ,6DPY,6DPX,6DPT	No	No	426	0.38	451	University of California, San Francisco	409
414	An open-source drug discovery platform enables ultra-large virtual screens	2020	KEAP1	Others	KEAP1	Tclin	X-ray	5FNQ	AutoDock Vina,AutoDock Smina,AutoDock		Kd =114 nM	<1 µM			0.0389831	23	590	1.3 billion (Enamine REAL and ZINC)		No	No	200	0.26	214	Harvard University	410
415	Allosteric ligands for the pharmacologically dark receptors GPR68 and GPR65	2015	GPR68	Membrane receptors	GPR68	Tchem	Modeled structure	Template: 3ODU	Dock		pEC50 = 6.96	<1 µM		pEC50 = 6.83	0.235294	4	17	3.1 million (ZINC)		Yes	Yes	0	0	203	University of North Carolina at Chapel Hill	411
416	D4 dopamine receptor high-resolution structures enable the discovery of selective agonists	2017	D4 dopamine receptor	Membrane receptors	DRD4	Tchem	X-ray	5WIV,5WIU	Dock		EC50 = 213 nM	<1 µM		EC50 = 4.2 nM	0.2	2	10	600,000 (ZINC)	5WIV, 5WIU	No	No	2774	0.33	176	University of North Carolina at Chapel Hill	412
417	Comprehensive Mechanistic Analysis of Hits from High-Throughput and Docking Screens against β-Lactamase	2008	AmpC β-lactamase	Other enzymes		Non-human proteins	X-ray	1L2S	Dock		Ki = 140 µM	>100 µM		Ki = 8 µM		2	16	70000	2R9W,2PU2,2R9X,2PU4	No	No	233	0.42	168	University of California San Francisco	413
418	Large library docking for novel SARS-CoV-2 main protease non-covalent and covalent inhibitors (preprint)	2022	SARS-CoV-2 3CL	Proteases		Non-human proteins	Modeled structure	6Y2G	Dock		IC50 = 88 µM	10-100 µM		IC50 = 5 µM	0.0618557	12	194	1.2 billion	8DIB, 8DIC, 8DID, 8DIE, 8DIF, 8DIG, 8DIH, 8DII	Yes	No	145	0.32	0	University of California San Francisco	414
419	Structure-based Discovery of Conformationally Selective Inhibitors of the Serotonin Transporter (preprint)	2022	serotonin transporter	Others	SLC6A4	Tclin	Cryo-EM	6DZZ( ELECTRON MICROSCOPY)	Dock		Ki = 0.92 µM	<1 µM		Ki = 3 nM	0.361111	13	36	200 million (ZINC)	7TXT	Yes	Yes	8864	0.37	0	University of California San Francisco	415
Reference
(1) Mak, O. W.; Sharma, N.; Reynisson, J.; Leung, I. K. H. Discovery of Novel Hsp90 C-Terminal Domain Inhibitors That Disrupt Co-Chaperone Binding. Bioorganic & Medicinal Chemistry Letters 2021, 38, 127857. https://doi.org/10.1016/j.bmcl.2021.127857.
(2) Ferreira de Freitas, R.; Liu, Y.; Szewczyk, M. M.; Mehta, N.; Li, F.; McLeod, D.; Zepeda-Velázquez, C.; Dilworth, D.; Hanley, R. P.; Gibson, E.; Brown, P. J.; Al-Awar, R.; James, L. I.; Arrowsmith, C. H.; Barsyte-Lovejoy, D.; Min, J.; Vedadi, M.; Schapira, M.; Allali-Hassani, A. Discovery of Small-Molecule Antagonists of the PWWP Domain of NSD2. J. Med. Chem. 2021, 64 (3), 1584–1592. https://…
(3) Gurusingha Arachchige, H. S.; Herath Mudiyanselage, P. D. H.; VanHecke, G. C.; Patel, K.; Cheaito, H. A.; Dou, Q. P.; Ahn, Y.-H. Synthesis and Evaluation of Tiaprofenic Acid-Derived UCHL5 Deubiquitinase Inhibitors. Bioorg. Med. Chem. 2021, 30, 115931. https://doi.org/10.1016/j.bmc.2020.115931.
(4) Gu, D.; Cheng, G.; Zhang, M.; Zhou, Y.-B.; Li, J.; Sheng, R. Discovery of 2-(5-(Quinolin-6-Yl)-1,3,4-Oxadiazol-2-Yl)Acetamide Derivatives as Novel PI3Kα Inhibitors via Docking-Based Virtual Screening. Bioorg. Med. Chem. 2021, 29, 115863. https://doi.org/10.1016/j.bmc.2020.115863.
(5) Zhong, Z. J.; Cheng, L. P.; Pang, W.; Zheng, X. S.; Fu, S. K. Design, Synthesis and Biological Evaluation of Dihydrofurocoumarin Derivatives as Potent Neuraminidase Inhibitors. Bioorg. & Med. Chem. Lett. 2021, 37, 127839. https://doi.org/10.1016/j.bmcl.2021.127839.
(6) Wang, Y.; Wang, Z.; Liu, J.; Wang, Y.; Wu, R.; Sheng, R.; Hou, T. Discovery of Novel HBV Capsid Assembly Modulators by Structure-Based Virtual Screening and Bioassays. Bioorg. & Med. Chem. Lett. 2021, 36, 116096. https://doi.org/10.1016/j.bmc.2021.116096.
(7) Davies, M. P.; Benitez, R.; Perez, C.; Jakupovic, S.; Welsby, P.; Rzepecka, K.; Alder, J.; Davidson, C.; Martinez, A.; Hayes, J. M. Structure-Based Design of Potent Selective Nanomolar Type-II Inhibitors of Glycogen Synthase Kinase-3β. J. Med. Chem. 2021, 64 (3), 1497–1509. https://doi.org/10.1021/acs.jmedchem.0c01568.
(8) Pal, A.; Curtin, J. F.; Kinsella, G. K. In Silico and in Vitro Screening for Potential Anticancer Candidates Targeting GPR120. Bioorg. Med. Chem. Lett. 2021, 31, 127672. https://doi.org/10.1016/j.bmcl.2020.127672.
(9) Everson, N.; Bach, J.; Hammill, J. T.; Falade, M. O.; Rice, A. L.; Guy, R. K.; Eagon, S. Identification of Plasmodium Falciparum Heat Shock 90 Inhibitors via Molecular Docking. Bioorg. Med. Chem. Lett. 2021, 35, 127818. https://doi.org/10.1016/j.bmcl.2021.127818.
(10) Magalhães, J.; Franko, N.; Raboni, S.; Annunziato, G.; Tammela, P.; Bruno, A.; Bettati, S.; Mozzarelli, A.; Pieroni, M.; Campanini, B.; Costantino, G. Inhibition of Nonessential Bacterial Targets: Discovery of a Novel Serine O-Acetyltransferase Inhibitor. ACS Med. Chem. Lett. 2020, 11 (5), 790–797. https://doi.org/10.1021/acsmedchemlett.9b00627.
(11) Li, C.; Liu, Y.; Wu, S.; Han, G.; Tu, J.; Dong, G.; Liu, N.; Sheng, C. Targeting Fungal Virulence Factor by Small Molecules: Structure-Based Discovery of Novel Secreted Aspartic Protease 2 (SAP2) Inhibitors. Eur. J. Med. Chem. 2020, 201, 112515. https://doi.org/10.1016/j.ejmech.2020.112515.
(12) Miles, J. A.; Kapure, J. S.; Deora, G. S.; Courageux, C.; Igert, A.; Dias, J.; McGeary, R. P.; Brazzolotto, X.; Ross, B. P. Rapid Discovery of a Selective Butyrylcholinesterase Inhibitor Using Structure-Based Virtual Screening. Bioorg. & Med. Chem. Lett. 2020, 30 (24), 127609. https://doi.org/10.1016/j.bmcl.2020.127609.
(13) Ghahremanpour, M. M.; Tirado-Rives, J.; Deshmukh, M.; Ippolito, J. A.; Zhang, C.-H.; Cabeza de Vaca, I.; Liosi, M.-E.; Anderson, K. S.; Jorgensen, W. L. Identification of 14 Known Drugs as Inhibitors of the Main Protease of SARS-CoV-2. ACS Med. Chem. Lett. 2020, 11 (12), 2526–2533. https://doi.org/10.1021/acsmedchemlett.0c00521.
(14) Li, M.; Huang, C.; Wu, X.; Ding, F.; Hu, Z.; Zhu, Y.; Zhao, L.; Hou, L.; Chen, H.; Wang, H.; Xu, J.; Tang, D. The Optimization of a Novel Selective Antagonist for Human M2 Muscarinic Acetylcholine Receptor. Bioorg. & Med. Chem. Lett. 2020, 30 (24), 127632. https://doi.org/10.1016/j.bmcl.2020.127632.
(15) Eurtivong, C.; Pilkington, L. I.; van Rensburg, M.; White, R. M.; Brar, H. K.; Rees, S.; Paulin, E. K.; Xu, C. S.; Sharma, N.; Leung, I. K. H.; Leung, E.; Barker, D.; Reynisson, J. Discovery of Novel Phosphatidylcholine-Specific Phospholipase C Drug-like Inhibitors as Potential Anticancer Agents. Eur. J. Med. Chem. 2020, 187, 111919. https://doi.org/10.1016/j.ejmech.2019.111919.
(16) Gao, H.; Schneider, S.; Andrews, P.; Wang, K.; Huang, X.; Sparling, B. A. Virtual Screening to Identify Potent Sepiapterin Reductase Inhibitors. Bioorganic & Medicinal Chemistry Letters 2020, 30 (2), 126793. https://doi.org/10.1016/j.bmcl.2019.126793.
(17) Xu, G.; Yang, Y.; Yang, Y.; Song, G.; Li, S.; Zhang, J.; Yang, W.; Wang, L.-L.; Weng, Z.; Zuo, Z. The Discovery, Design and Synthesis of Potent Agonists of Adenylyl Cyclase Type 2 by Virtual Screening Combining Biological Evaluation. Eur. J. Med. Chem. 2020, 191, 112115. https://doi.org/10.1016/j.ejmech.2020.112115.
(18) Zhao, B.; Liang, Q.; Ren, H.; Zhang, X.; Wu, Y.; Zhang, K.; Ma, L.-Y.; Zheng, Y.-C.; Liu, H.-M. Discovery of Pyrazole Derivatives as Cellular Active Inhibitors of Histone Lysine Specific Demethylase 5B (KDM5B/JARID1B). Eur. J. Med. Chem. 2020, 192, 112161. https://doi.org/10.1016/j.ejmech.2020.112161.
(19) Hou, Z.; Min, W.; Zhang, R.; Niu, A.; Li, Y.; Cao, L.; Han, J.; Luo, C.; Yang, P.; Ding, H. Lead Discovery, Chemical Optimization, and Biological Evaluation Studies of Novel Histone Methyltransferase SET7 Small-Molecule Inhibitors. Bioorg. & Med. Chem. Lett. 2020, 30 (9), 127061. https://doi.org/10.1016/j.bmcl.2020.127061.
(20) Tang, Q.; Fu, W.; Zhang, M.; Wang, E.; Shan, L.; Chai, X.; Pang, J.; Wang, X.; Xu, X.; Xu, L.; Li, D.; Sheng, R.; Hou, T. Novel Androgen Receptor Antagonist Identified by Structure-Based Virtual Screening, Structural Optimization, and Biological Evaluation. European Journal of Medicinal Chemistry 2020, 192, 112156. https://doi.org/10.1016/j.ejmech.2020.112156.
(21) Chen, L.-C.; Huang, H.-L.; HuangFu, W.-C.; Yen, S.-C.; Ngo, S.-T.; Wu, Y.-W.; Lin, T. E.; Sung, T.-Y.; Lien, S.-T.; Tseng, H.-J.; Pan, S.-L.; Huang, W.-J.; Hsu, K.-C. Biological Evaluation of Selected Flavonoids as Inhibitors of MNKs Targeting Acute Myeloid Leukemia. J. Nat. Prod. 2020, 83 (10), 2967–2975. https://doi.org/10.1021/acs.jnatprod.0c00516.
(22) Liu, Q.; Miao, Y.; Wang, X.; Lv, G.; Peng, Y.; Li, K.; Li, M.; Qiu, L.; Lin, J. Structure-Based Virtual Screening and Biological Evaluation of Novel Non-Bisphosphonate Farnesyl Pyrophosphate Synthase Inhibitors. Eur. J. Med. Chem. 2020, 186, 111905. https://doi.org/10.1016/j.ejmech.2019.111905.
(23) Newton, R.; Waszkowycz, B.; Seewooruthun, C.; Burschowsky, D.; Richards, M.; Hitchin, S.; Begum, H.; Watson, A.; French, E.; Hamilton, N.; Jones, S.; Lin, L.-Y.; Waddell, I.; Echalier, A.; Bayliss, R.; Jordan, A. M.; Ogilvie, D. Discovery and Optimization of Wt-RET/KDR-Selective Inhibitors of RETV804M Kinase. ACS Med. Chem. Lett. 2020, 11 (4), 497–505. https://doi.org/10.1021/acsmedchemlett.…
(24) Joubert, J.; Kapp, E. Discovery of 9-Phenylacridinediones as Highly Selective Butyrylcholinesterase Inhibitors through Structure-Based Virtual Screening. Bioorg. & Med. Chem. Lett. 2020, 30 (9), 127075. https://doi.org/10.1016/j.bmcl.2020.127075.
(25) Mamontova, E. M.; Zakharenko, A. L.; Zakharova, O. D.; Dyrkheeva, N. S.; Volcho, K. P.; Reynisson, J.; Arabshahi, H. J.; Salakhutdinov, N. F.; Lavrik, O. I. Identification of Novel Inhibitors for the Tyrosyl-DNA-Phosphodiesterase 1 (Tdp1) Mutant SCAN1 Using Virtual Screening. Bioorg. Med. Chem. 2020, 28 (1), 115234. https://doi.org/10.1016/j.bmc.2019.115234.
(26) Min, W.; Hou, Z.; Zhang, F.; Xie, S.; Yuan, K.; Dong, H.; Wang, L.; Qi, L.; Luo, C.; Ding, H.; Yang, P. Computational Discovery and Biological Evaluation of Novel Inhibitors Targeting Histone-Lysine N-Methyltransferase SET7. Bioorg. Med. Chem. 2020, 28 (7), 115372. https://doi.org/10.1016/j.bmc.2020.115372.
(27) Serafini, M.; Torre, E.; Aprile, S.; Grosso, E. D.; Gesù, A.; Griglio, A.; Colombo, G.; Travelli, C.; Paiella, S.; Adamo, A.; Orecchini, E.; Coletti, A.; Pallotta, M. T.; Ugel, S.; Massarotti, A.; Pirali, T.; Fallarini, S. Discovery of Highly Potent Benzimidazole Derivatives as Indoleamine 2,3-Dioxygenase-1 (IDO1) Inhibitors: From Structure-Based Virtual Screening to in Vivo Pharmacodynamic …
(28) Greenfield, D. A.; Schmidt, H. R.; Skiba, M. A.; Mandler, M. D.; Anderson, J. R.; Sliz, P.; Kruse, A. C. Virtual Screening for Ligand Discovery at the Σ1 Receptor. ACS Med. Chem. Lett. 2020, 11 (8), 1555–1561. https://doi.org/10.1021/acsmedchemlett.9b00314.
(29) Weng, Z.; Xu, G.; Chen, D.; Yang, Y.; Song, G.; Shen, W.; Zhang, S.; Wang, L.; Yang, W.; Zuo, Z. Discovery of a Potent and Selective Adenylyl Cyclase Type 8 Agonist by Docking-Based Virtual Screening. Bioorg. & Med. Chem. Lett. 2020, 30 (2), 126823. https://doi.org/10.1016/j.bmcl.2019.126823.
(30) Sun, W.; Wu, Y.; Zheng, M.; Yang, Y.; Liu, Y.; Wu, C.; Zhou, Y.; Zhang, Y.; Chen, L.; Li, H. Discovery of an Orally Active Small-Molecule Tumor Necrosis Factor-α Inhibitor. J. Med. Chem. 2020, 63 (15), 8146–8156. https://doi.org/10.1021/acs.jmedchem.0c00377.
(31) Newton, A. S.; Faver, J. C.; Micevic, G.; Muthusamy, V.; Kudalkar, S. N.; Bertoletti, N.; Anderson, K. S.; Bosenberg, M. W.; Jorgensen, W. L. Structure-Guided Identification of DNMT3B Inhibitors. ACS Med. Chem. Lett. 2020, 11 (5), 971–976. https://doi.org/10.1021/acsmedchemlett.0c00011.
(32) Hou, X.; Sun, J.; Ge, L.; Liang, X.; Li, K.; Zhang, Y.; Fang, H. Inhibition of Striatal-Enriched Protein Tyrosine Phosphatase by Targeting Computationally Revealed Cryptic Pockets. Eur. J. Med. Chem. 2020, 190, 112131. https://doi.org/10.1016/j.ejmech.2020.112131.
(33) Wang, Y.; He, X.; Li, C.; Ma, Y.; Xue, W.; Hu, B.; Wang, J.; Zhang, T.; Zhang, F. Carvedilol Serves as a Novel CYP1B1 Inhibitor, a Systematic Drug Repurposing Approach through Structure-Based Virtual Screening and Experimental Verification. Eur. J. Med. Chem. 2020, 193, 112235. https://doi.org/10.1016/j.ejmech.2020.112235.
(34) Lu, W.; Wang, J.; Li, Y.; Tao, H.; Xiong, H.; Lian, F.; Gao, J.; Ma, H.; Lu, T.; Zhang, D.; Ye, X.; Ding, H.; Yue, L.; Zhang, Y.; Tang, H.; Zhang, N.; Yang, Y.; Jiang, H.; Chen, K.; Zhou, B.; Luo, C. Discovery and Biological Evaluation of Vinylsulfonamide Derivatives as Highly Potent, Covalent TEAD Autopalmitoylation Inhibitors. Eur. J. Med. Chem. 2019, 184, 111767. https://doi.org/10.1016/j…
(35) Costa, G.; Carta, F.; Ambrosio, F. A.; Artese, A.; Ortuso, F.; Moraca, F.; Rocca, R.; Romeo, I.; Lupia, A.; Maruca, A.; Bagetta, D.; Catalano, R.; Vullo, D.; Alcaro, S.; Supuran, C. T. A Computer-Assisted Discovery of Novel Potential Anti-Obesity Compounds as Selective Carbonic Anhydrase VA Inhibitors. Eur. J. Med. Chem. 2019, 181, 111565. https://doi.org/10.1016/j.ejmech.2019.111565.
(36) Tong, L.; Song, P.; Jiang, K.; Xu, L.; Jin, T.; Wang, P.; Hu, X.; Fang, S.; Gao, A.; Zhou, Y.; Liu, T.; Li, J.; Hu, Y. Discovery of (R)-5-((5-(1-Methyl-1H-Pyrazol-4-Yl)-4-(Methylamino)Pyrimidin-2-Yl)Amino)-3-(Piperidin-3-Yloxy)Picolinonitrile, a Novel CHK1 Inhibitor for Hematologic Malignancies. Eur. J. Med. Chem. 2019, 173, 44–62. https://doi.org/10.1016/j.ejmech.2019.03.062.
(37) Heng, H.; Zhi, Y.; Yuan, H.; Wang, Z.; Li, H.; Wang, S.; Tian, J.; Liu, H.; Chen, Y.; Lu, T.; Ran, T.; Lu, S. Discovery of a Highly Selective FLT3 Inhibitor with Specific Proliferation Inhibition against AML Cells Harboring FLT3-ITD Mutation. Eur. J. Med. Chem. 2019, 163, 195–206. https://doi.org/10.1016/j.ejmech.2018.11.063.
(38) Dou, X.; Huang, H.; Li, Y.; Jiang, L.; Wang, Y.; Jin, H.; Jiao, N.; Zhang, L.; Zhang, L.; Liu, Z. Multistage Screening Reveals 3-Substituted Indolin-2-One Derivatives as Novel and Isoform-Selective c-Jun N-Terminal Kinase 3 (JNK3) Inhibitors: Implications to Drug Discovery for Potential Treatment of Neurodegenerative Diseases. J. Med. Chem. 2019, 62 (14), 6645–6664. https://doi.org/10.1021/a…
(39) Magarò, G.; Prati, F.; Garofalo, B.; Corso, G.; Furlotti, G.; Apicella, C.; Mangano, G.; D’Atanasio, N.; Robinson, D.; Di Giorgio, F. P.; Ombrato, R. Virtual Screening Approach and Investigation of Structure–Activity Relationships To Discover Novel Bacterial Topoisomerase Inhibitors Targeting Gram-Positive and Gram-Negative Pathogens. J. Med. Chem. 2019, 62 (16), 7445–7472. https://doi.org/1…
(40) Song, Y.; Lim, J.; Seo, Y. H. A Novel Class of Anthraquinone-Based HDAC6 Inhibitors. Eur. J. Med. Chem. 2019, 164, 263–272. https://doi.org/10.1016/j.ejmech.2018.12.056.
(41) Subramanian, G.; Zhu, Y.; Bowen, S. J.; Roush, N.; White, J. A.; Huczek, D.; Zachary, T.; Javens, C.; Williams, T.; Janssen, A.; Gonzales, A. Lead Identification and Characterization of HTrkA Type 2 Inhibitors. Bioorg. & Med. Chem. Lett. 2019, 29 (22), 126680. https://doi.org/10.1016/j.bmcl.2019.126680.
(42) Wang, Y.; Dou, X.; Jiang, L.; Jin, H.; Zhang, L.; Zhang, L.; Liu, Z. Discovery of Novel Glycogen Synthase Kinase-3α Inhibitors: Structure-Based Virtual Screening, Preliminary SAR and Biological Evaluation for Treatment of Acute Myeloid Leukemia. Eur. J. Med. Chem. 2019, 171, 221–234. https://doi.org/10.1016/j.ejmech.2019.03.039.
(43) Yang, L.; Liu, Y.; Fan, M.; Zhu, G.; Jin, H.; Liang, J.; Liu, Z.; Huang, Z.; Zhang, L. Identification and Characterization of Benzo[d]Oxazol-2(3H)-One Derivatives as the First Potent and Selective Small-Molecule Inhibitors of Chromodomain Protein CDYL. Eur. J. Med. Chem. 2019, 182, 111656. https://doi.org/10.1016/j.ejmech.2019.111656.
(44) Jiang, M.; Peng, L.; Yang, K.; Wang, T.; Yan, X.; Jiang, T.; Xu, J.; Qi, J.; Zhou, H.; Qian, N.; Zhou, Q.; Chen, B.; Xu, X.; Deng, L.; Yang, C. Development of Small-Molecules Targeting Receptor Activator of Nuclear Factor-ΚB Ligand (RANKL)—Receptor Activator of Nuclear Factor-ΚB (RANK) Protein–Protein Interaction by Structure-Based Virtual Screening and Hit Optimization. J. Med. Chem. 2019, …
(45) Quintana, M.; Bilbao, A.; Comas-Barceló, J.; Bujons, J.; Triola, G. Identification of Benzo[Cd]Indol-2(1H)-Ones as Novel Atg4B Inhibitors via a Structure-Based Virtual Screening and a Novel AlphaScreen Assay. Eur. J. Med. Chem. 2019, 178, 648–666. https://doi.org/10.1016/j.ejmech.2019.05.086.
(46) Bürli, R. W.; Wei, H.; Ernst, G.; Mariga, A.; Hardern, I. M.; Herlihy, K.; Cross, A. J.; Wesolowski, S. S.; Chen, H.; McKay, R. D. G.; Weinberger, D. R.; Brandon, N. J.; Barrow, J. C. Novel Inhibitors of As(III) S-Adenosylmethionine Methyltransferase (AS3MT) Identified by Virtual Screening. Bioorg. & Med. Chem. Lett. 2018, 28 (19), 3231–3235. https://doi.org/10.1016/j.bmcl.2018.08.012.
(47) Spyrakis, F.; Celenza, G.; Marcoccia, F.; Santucci, M.; Cross, S.; Bellio, P.; Cendron, L.; Perilli, M.; Tondi, D. Structure-Based Virtual Screening for the Discovery of Novel Inhibitors of New Delhi Metallo-β-Lactamase-1. ACS Med. Chem. Lett. 2018, 9 (1), 45–50. https://doi.org/10.1021/acsmedchemlett.7b00428.
(48) Kalash, L.; Cresser-Brown, J.; Habchi, J.; Morgan, C.; Miller, D. J.; Glen, R. C.; Allemann, R. K.; Bender, A. Structure-Based Design of Allosteric Calpain-1 Inhibitors Populating a Novel Bioactivity Space. Eur. J. Med. Chem. 2018, 157, 1264–1275. https://doi.org/10.1016/j.ejmech.2018.08.049.
(49) Ferreira de Freitas, R.; Harding, R. J.; Franzoni, I.; Ravichandran, M.; Mann, M. K.; Ouyang, H.; Lautens, M.; Santhakumar, V.; Arrowsmith, C. H.; Schapira, M. Identification and Structure–Activity Relationship of HDAC6 Zinc-Finger Ubiquitin Binding Domain Inhibitors. J. Med. Chem. 2018, 61 (10), 4517–4527. https://doi.org/10.1021/acs.jmedchem.8b00258.
(50) Qiu, X.; Huang, Y.; Wu, D.; Mao, F.; Zhu, J.; Yan, W.; Luo, H.-B.; Li, J. Discovery of Novel Purine Nucleoside Derivatives as Phosphodiesterase 2 (PDE2) Inhibitors: Structure-Based Virtual Screening, Optimization and Biological Evaluation. Bioorg. Med. Chem. 2018, 26 (1), 119–133. https://doi.org/10.1016/j.bmc.2017.11.022.
(51) Lu, W.; Zhang, D.; Ma, H.; Tian, S.; Zheng, J.; Wang, Q.; Luo, L.; Zhang, X. Discovery of Potent and Novel Smoothened Antagonists via Structure-Based Virtual Screening and Biological Assays. Eur. J. Med. Chem. 2018, 155, 34–48. https://doi.org/10.1016/j.ejmech.2018.05.035.
(52) Szilágyi, B.; Skok, Ž.; Rácz, A.; Frlan, R.; Ferenczy, G. G.; Ilaš, J.; Keserű, G. M. Discovery of D-Amino Acid Oxidase Inhibitors Based on Virtual Screening against the Lid-Open Enzyme Conformation. Bioorg. & Med. Chem. Lett. 2018, 28 (10), 1693–1698. https://doi.org/10.1016/j.bmcl.2018.04.048.
(53) Dou, X.; Jiang, L.; Wang, Y.; Jin, H.; Liu, Z.; Zhang, L. Discovery of New GSK-3β Inhibitors through Structure-Based Virtual Screening. Bioorganic & Medicinal Chemistry Letters 2018, 28 (2), 160–166. https://doi.org/10.1016/j.bmcl.2017.11.036.
(54) Kumar, K.; Man-Un Ung, P.; Wang, P.; Wang, H.; Li, H.; Andrews, M. K.; Stewart, A. F.; Schlessinger, A.; DeVita, R. J. Novel Selective Thiadiazine DYRK1A Inhibitor Lead Scaffold with Human Pancreatic β-Cell Proliferation Activity. Eur. J. Med. Chem. 2018, 157, 1005–1016. https://doi.org/10.1016/j.ejmech.2018.08.007.
(55) Yuan, H.; Liu, Q.; Zhang, L.; Hu, S.; Chen, T.; Li, H.; Chen, Y.; Xu, Y.; Lu, T. Discovery, Optimization and Biological Evaluation for Novel c-Met Kinase Inhibitors. European Journal of Medicinal Chemistry 2018, 143, 491–502. https://doi.org/10.1016/j.ejmech.2017.11.073.
(56) Wu, K.-J.; Zhong, H.-J.; Li, G.; Liu, C.; Wang, H.-M. D.; Ma, D.-L.; Leung, C.-H. Structure-Based Identification of a NEDD8-Activating Enzyme Inhibitor via Drug Repurposing. European Journal of Medicinal Chemistry 2018, 143, 1021–1027. https://doi.org/10.1016/j.ejmech.2017.11.101.
(57) Rocca, R.; Moraca, F.; Costa, G.; Talarico, C.; Ortuso, F.; Da Ros, S.; Nicoletto, G.; Sissi, C.; Alcaro, S.; Artese, A. In Silico Identification of Piperidinyl-Amine Derivatives as Novel Dual Binders of Oncogene c-Myc/c-Kit G-Quadruplexes. ACS Med. Chem. Lett. 2018, 9 (8), 848–853. https://doi.org/10.1021/acsmedchemlett.8b00275.
(58) Foik, I. P.; Tuszynska, I.; Feder, M.; Purta, E.; Stefaniak, F.; Bujnicki, J. M. Novel Inhibitors of the RRNA ErmC’ Methyltransferase to Block Resistance to Macrolides, Lincosamides, Streptogramine B Antibiotics. Eur. J. Med. Chem. 2018, 146, 60–67. https://doi.org/10.1016/j.ejmech.2017.11.032.
(59) Liu, H.; Liang, H.; Meng, H.; Deng, X.; Zhang, X.; Lai, L. A Novel Allosteric Inhibitor That Prevents IKKβ Activation. Medchemcomm. 2018, 9 (2), 239–243. https://doi.org/10.1039/c7md00599g.
(60) Carabet, L. A.; Lallous, N.; Leblanc, E.; Ban, F.; Morin, H.; Lawn, S.; Ghaidi, F.; Lee, J.; Mills, I. G.; Gleave, M. E.; Rennie, P. S.; Cherkasov, A. Computer-Aided Drug Discovery of Myc-Max Inhibitors as Potential Therapeutics for Prostate Cancer. Eur. J. Med. Chem. 2018, 160, 108–119. https://doi.org/10.1016/j.ejmech.2018.09.023.
(61) Xu, S.; Zhou, C.; Liu, R.; Zhu, Q.; Xu, Y.; Lan, F.; Zha, X. Optimization of 5-Arylidene Barbiturates as Potent, Selective, Reversible LSD1 Inhibitors for the Treatment of Acute Promyelocytic Leukemia. Bioorg. Med. Chem. 2018, 26 (17), 4871–4880. https://doi.org/10.1016/j.bmc.2018.08.026.
(62) Yang, R.; Guo, C. Discovery of Potent Pyruvate Dehydrogenase Kinase Inhibitors and Evaluation of Their Anti-Lung Cancer Activity under Hypoxia. Med. Chem. Commun. 2018, 9 (11), 1843–1849. https://doi.org/10.1039/C8MD00453F.
(63) Dong, G.; Wu, Y.; Sun, Y.; Liu, N.; Wu, S.; Zhang, W.; Sheng, C. Identification of Potent Catalytic Inhibitors of Human DNA Topoisomerase II by Structure-Based Virtual Screening. Med. Chem. Commun. 2018, 9 (7), 1142–1146. https://doi.org/10.1039/C8MD00219C.
(64) Levoin, N.; Labeeuw, O.; Billot, X.; Calmels, T.; Danvy, D.; Krief, S.; Berrebi-Bertrand, I.; Lecomte, J.-M.; Schwartz, J.-C.; Capet, M. Discovery of Nanomolar Ligands with Novel Scaffolds for the Histamine H4 Receptor by Virtual Screening. Eur. J. Med. Chem. 2017, 125, 565–572. https://doi.org/10.1016/j.ejmech.2016.09.074.
(65) Xu, D.; Cai, L.; Guo, S.; Xie, L.; Yin, M.; Chen, Z.; Zhou, H.; Su, Y.; Zeng, Z.; Zhang, X. Virtual Screening and Experimental Validation Identify Novel Modulators of Nuclear Receptor RXRα from Drugbank Database. Bioorg. & Med. Chem. Lett. 2017, 27 (4), 1055–1061. https://doi.org/10.1016/j.bmcl.2016.12.058.
(66) Wang, T.; Yang, Z.; Zhang, Y.; Yan, W.; Wang, F.; He, L.; Zhou, Y.; Chen, L. Discovery of Novel CDK8 Inhibitors Using Multiple Crystal Structures in Docking-Based Virtual Screening. Eur. J. Med. Chem. 2017, 129, 275–286. https://doi.org/10.1016/j.ejmech.2017.02.020.
(67) Huang, R.; Ayine-Tora, D. M.; Muhammad Rosdi, M. N.; Li, Y.; Reynisson, J.; Leung, I. K. H. Virtual Screening and Biophysical Studies Lead to HSP90 Inhibitors. Bioorg. & Med. Chem. Lett. 2017, 27 (2), 277–281. https://doi.org/10.1016/j.bmcl.2016.11.059.
(68) Huang, Y.; Zhang, Y.; Fan, K.; Dong, G.; Li, B.; Zhang, W.; Li, J.; Sheng, C. Discovery of New Syk Inhibitors through Structure-Based Virtual Screening. Bioorg. & Med. Chem. Lett. 2017, 27 (8), 1776–1779. https://doi.org/10.1016/j.bmcl.2017.02.060.
(69) Wang, Y.; Sun, Y.; Cao, R.; Liu, D.; Xie, Y.; Li, L.; Qi, X.; Huang, N. In Silico Identification of a Novel Hinge-Binding Scaffold for Kinase Inhibitor Discovery. J. Med. Chem. 2017, 60 (20), 8552–8564. https://doi.org/10.1021/acs.jmedchem.7b01075.
(70) Gao, D.; Li, Y. Identification and Preliminary Structure–Activity Relationships of 1-Indanone Derivatives as Novel Indoleamine-2,3-Dioxygenase 1 (IDO1) Inhibitors. Bioorg. Med. Chem. 2017, 25 (14), 3780–3791. https://doi.org/10.1016/j.bmc.2017.05.017.
(71) Ma, H.; Zhuang, C.; Xu, X.; Li, J.; Wang, J.; Min, X.; Zhang, W.; Zhang, H.; Miao, Z. Discovery of Benzothiazole Derivatives as Novel Non-Sulfamide NEDD8 Activating Enzyme Inhibitors by Target-Based Virtual Screening. Eur. J. Med. Chem. 2017, 133, 174–183. https://doi.org/10.1016/j.ejmech.2017.03.076.
(72) Ayoub, A. M.; Hawk, L. M. L.; Herzig, R. J.; Jiang, J.; Wisniewski, A. J.; Gee, C. T.; Zhao, P.; Zhu, J.-Y.; Berndt, N.; Offei-Addo, N. K.; Scott, T. G.; Qi, J.; Bradner, J. E.; Ward, T. R.; Schönbrunn, E.; Georg, G. I.; Pomerantz, W. C. K. BET Bromodomain Inhibitors with One-Step Synthesis Discovered from Virtual Screen. J. Med. Chem. 2017, 60 (12), 4805–4817. https://doi.org/10.1021/acs.jm…
(73) Giustiniano, M.; Daniele, S.; Pelliccia, S.; La Pietra, V.; Pietrobono, D.; Brancaccio, D.; Cosconati, S.; Messere, A.; Giuntini, S.; Cerofolini, L.; Fragai, M.; Luchinat, C.; Taliani, S.; La Regina, G.; Da Settimo, F.; Silvestri, R.; Martini, C.; Novellino, E.; Marinelli, L. Computer-Aided Identification and Lead Optimization of Dual Murine Double Minute 2 and 4 Binders: Structure–Activity …
(74) Kumar, A.; Bhowmick, K.; Vikramdeo, K. S.; Mondal, N.; Subbarao, N.; Dhar, S. K. Designing Novel Inhibitors against Histone Acetyltransferase (HAT: GCN5) of Plasmodium Falciparum. Eur. J. Med. Chem. 2017, 138, 26–37. https://doi.org/10.1016/j.ejmech.2017.06.009.
(75) Cheng, L.; Wu, C.-R.; Zhu, L.-H.; Li, H.; Chen, L.-X. Physapubescin, a Natural Withanolide as a Kidney-Type Glutaminase (KGA) Inhibitor. Bioorg. & Med. Chem. Lett. 2017, 27 (5), 1243–1246. https://doi.org/10.1016/j.bmcl.2017.01.057.
(76) Fang, A.; Zhang, Q.; Fan, H.; Zhou, Y.; Yao, Y.; Zhang, Y.; Huang, X. Discovery of Human Lactate Dehydrogenase A (LDHA) Inhibitors as Anticancer Agents to Inhibit the Proliferation of MG-63 Osteosarcoma Cells. Med. Chem. Commun. 2017, 8 (8), 1720–1726. https://doi.org/10.1039/C7MD00222J.
(77) Leal, E. S.; Aucar, M. G.; Gebhard, L. G.; Iglesias, N. G.; Pascual, M. J.; Casal, J. J.; Gamarnik, A. V.; Cavasotto, C. N.; Bollini, M. Discovery of Novel Dengue Virus Entry Inhibitors via a Structure-Based Approach. Bioorg. & Med. Chem. Lett. 2017, 27 (16), 3851–3855. https://doi.org/10.1016/j.bmcl.2017.06.049.
(78) Bi, Y.; Might, M.; Vankayalapati, H.; Kuberan, B. Repurposing of Proton Pump Inhibitors as First Identified Small Molecule Inhibitors of Endo-β-N-Acetylglucosaminidase (ENGase) for the Treatment of Rare NGLY1 Genetic Disease. Bioorg. & Med. Chem. Lett. 2017, 27 (13), 2962–2966. https://doi.org/10.1016/j.bmcl.2017.05.010.
(79) Smith, E. W.; Nevins, A. M.; Qiao, Z.; Liu, Y.; Getschman, A. E.; Vankayala, S. L.; Kemp, M. T.; Peterson, F. C.; Li, R.; Volkman, B. F.; Chen, Y. Structure-Based Identification of Novel Ligands Targeting Multiple Sites within a Chemokine–G-Protein-Coupled-Receptor Interface. J. Med. Chem. 2016, 59 (9), 4342–4351. https://doi.org/10.1021/acs.jmedchem.5b02042.
(80) Di Giovanni, C.; Ettari, R.; Sarno, S.; Rotondo, A.; Bitto, A.; Squadrito, F.; Altavilla, D.; Schirmeister, T.; Novellino, E.; Grasso, S.; Zappalà, M.; Lavecchia, A. Identification of Noncovalent Proteasome Inhibitors with High Selectivity for Chymotrypsin-like Activity by a Multistep Structure-Based Virtual Screening. Eur. J. Med. Chem. 2016, 121, 578–591. https://doi.org/10.1016/j.ejmech.2…
(81) Li, T.; Yin, N.; Liu, H.; Pei, J.; Lai, L. Novel Inhibitors of Toxin HipA Reduce Multidrug Tolerant Persisters. ACS Med. Chem. Lett. 2016, 7 (5), 449–453. https://doi.org/10.1021/acsmedchemlett.5b00420.
(82) Kossmann, B. R.; Abdelmalak, M.; Lopez, S.; Tender, G.; Yan, C.; Pommier, Y.; Marchand, C.; Ivanov, I. Discovery of Selective Inhibitors of Tyrosyl-DNA Phosphodiesterase 2 by Targeting the Enzyme DNA-Binding Cleft. Bioorg. & Med. Chem. Lett. 2016, 26 (14), 3232–3236. https://doi.org/10.1016/j.bmcl.2016.05.065.
(83) Mukherjee, S.; Sparks, R.; Metcalf, R.; Brooks, W.; Daniel, K.; Guida, W. C. Cupriphilic Compounds to Aid in Proteasome Inhibition. Bioorg. & Med. Chem. Lett. 2016, 26 (15), 3826–3829. https://doi.org/10.1016/j.bmcl.2016.04.075.
(84) Wu, X.; Fang, Z.; Yang, B.; Zhong, L.; Yang, Q.; Zhang, C.; Huang, S.; Xiang, R.; Suzuki, T.; Li, L.-L.; Yang, S.-Y. Discovery of KDM5A Inhibitors: Homology Modeling, Virtual Screening and Structure–Activity Relationship Analysis. Bioorganic & Medicinal Chemistry Letters 2016, 26 (9), 2284–2288. https://doi.org/10.1016/j.bmcl.2016.03.048.
(85) Ma, G.-H.; Ye, Y.; Zhang, D.; Xu, X.; Si, P.; Peng, J.-L.; Xiao, Y.-L.; Cao, R.-Y.; Yin, Y.-L.; Chen, J.; Zhao, L.-X.; Zhou, Y.; Zhong, W.; Liu, H.; Luo, X.-M.; Chen, L.-L.; Shen, X. Identification and Biochemical Characterization of DC07090 as a Novel Potent Small Molecule Inhibitor against Human Enterovirus 71 3C Protease by Structure-Based Virtual Screening. Eur. J. Med. Chem. 2016, 124, …
(86) Kondengaden, S. M.; Luo, L.; Huang, K.; Zhu, M.; Zang, L.; Bataba, E.; Wang, R.; Luo, C.; Wang, B.; Li, K. K.; Wang, P. G. Discovery of Novel Small Molecule Inhibitors of Lysine Methyltransferase G9a and Their Mechanism in Leukemia Cell Lines. Eur. J. Med. Chem. 2016, 122, 382–393. https://doi.org/10.1016/j.ejmech.2016.06.028.
(87) Song, Y.; Xue, X.; Wu, X.; Wang, R.; Xing, Y.; Yan, W.; Zhou, Y.; Qian, C.-N.; Zhang, Y.; Xu, Y. Identification of N-Phenyl-2-(N-Phenylphenylsulfonamido)Acetamides as New RORγ Inverse Agonists: Virtual Screening, Structure-Based Optimization, and Biological Evaluation. Eur. J. Med. Chem. 2016, 116, 13–26. https://doi.org/10.1016/j.ejmech.2016.03.052.
(88) Chen, L.-W.; Wang, Z.-F.; Zhu, B.; Man, R.-J.; Liu, Y.-D.; Zhang, Y.-H.; Wang, B.-Z.; Wang, Z.-C.; Zhu, H.-L. Design, Synthesis and Biological Evaluation of Novel Benzo-α-Pyrone Containing Piperazine Derivatives as Potential BRAFV600E Inhibitors. Bioorg. & Med. Chem. Lett. 2016, 26 (20), 4983–4991. https://doi.org/10.1016/j.bmcl.2016.09.003.
(89) Jeankumar, V. U.; Reshma, R. S.; Vats, R.; Janupally, R.; Saxena, S.; Yogeeswari, P.; Sriram, D. Engineering Another Class of Anti-Tubercular Lead: Hit to Lead Optimization of an Intriguing Class of Gyrase ATPase Inhibitors. Eur. J. Med. Chem. 2016, 122, 216–231. https://doi.org/10.1016/j.ejmech.2016.06.042.
(90) Zhou, Y.; Nie, T.; Zhang, Y.; Song, M.; Li, K.; Ding, M.; Ding, K.; Wu, D.; Xu, Y. The Discovery of Novel and Selective Fatty Acid Binding Protein 4 Inhibitors by Virtual Screening and Biological Evaluation. Bioorg. Med. Chem. 2016, 24 (18), 4310–4317. https://doi.org/10.1016/j.bmc.2016.07.022.
(91) Khomenko, T.; Zakharenko, A.; Odarchenko, T.; Arabshahi, H. J.; Sannikova, V.; Zakharova, O.; Korchagina, D.; Reynisson, J.; Volcho, K.; Salakhutdinov, N.; Lavrik, O. New Inhibitors of Tyrosyl-DNA Phosphodiesterase I (Tdp 1) Combining 7-Hydroxycoumarin and Monoterpenoid Moieties. Bioorganic & Medicinal Chemistry 2016, 24 (21), 5573–5581. https://doi.org/10.1016/j.bmc.2016.09.016.
(92) Gudzera, O. I.; Golub, A. G.; Bdzhola, V. G.; Volynets, G. P.; Lukashov, S. S.; Kovalenko, O. P.; Kriklivyi, I. A.; Yaremchuk, A. D.; Starosyla, S. A.; Yarmoluk, S. M.; Tukalo, M. A. Discovery of Potent Anti-Tuberculosis Agents Targeting Leucyl-TRNA Synthetase. Bioorg. Med. Chem. 2016, 24 (5), 1023–1031. https://doi.org/10.1016/j.bmc.2016.01.028.
(93) Clark, D. E.; Waszkowycz, B.; Wong, M.; Lockey, P. M.; Adalbert, R.; Gilley, J.; Clark, J.; Coleman, M. P. Application of Virtual Screening to the Discovery of Novel Nicotinamide Phosphoribosyltransferase (NAMPT) Inhibitors with Potential for the Treatment of Cancer and Axonopathies. Bioorg. Med. Chem. Lett. 2016, 26 (12), 2920–2926. https://doi.org/10.1016/j.bmcl.2016.04.039.
(94) Park, H.; Lee, S.; Hong, S. Discovery of Dual Inhibitors for Wild Type and D816V Mutant of C-KIT Kinase through Virtual and Biochemical Screening of Natural Products. J. Nat. Prod. 2016, 79 (2), 293–299. https://doi.org/10.1021/acs.jnatprod.5b00851.
(95) Cui, W.; Lv, W.; Qu, Y.; Ma, R.; Wang, Y.-W.; Xu, Y.-J.; Wu, D.; Chen, X. Discovery of 2-((3-Cyanopyridin-2-Yl)Thio)Acetamides as Human Lactate Dehydrogenase A Inhibitors to Reduce the Growth of MG-63 Osteosarcoma Cells: Virtual Screening and Biological Validation. Bioorg. & Med. Chem. Lett. 2016, 26 (16), 3984–3987. https://doi.org/10.1016/j.bmcl.2016.06.083.
(96) Reshma, R. S.; Saxena, S.; Bobesh, K. A.; Jeankumar, V. U.; Gunda, S.; Yogeeswari, P.; Sriram, D. Design and Development of New Class of Mycobacterium Tuberculosis L-Alanine Dehydrogenase Inhibitors. Bioorg. Med. Chem. 2016, 24 (18), 4499–4508. https://doi.org/10.1016/j.bmc.2016.07.051.
(97) Xue, X.; Zhang, Y.; Liu, Z.; Song, M.; Xing, Y.; Xiang, Q.; Wang, Z.; Tu, Z.; Zhou, Y.; Ding, K.; Xu, Y. Discovery of Benzo[Cd]Indol-2(1H)-Ones as Potent and Specific BET Bromodomain Inhibitors: Structure-Based Virtual Screening, Optimization, and Biological Evaluation. J. Med. Chem. 2016, 59 (4), 1565–1579. https://doi.org/10.1021/acs.jmedchem.5b01511.
(98) Qin, T.; Chen, F.; Zhuo, X.; Guo, X.; Yun, T.; Liu, Y.; Zhang, C.; Lai, L. Discovery of Novel Polo-Like Kinase 1 Polo-Box Domain Inhibitors to Induce Mitotic Arrest in Tumor Cells. J. Med. Chem. 2016, 59 (15), 7089–7096. https://doi.org/10.1021/acs.jmedchem.6b00261.
(99) Wells, M. M.; Tillman, T. S.; Mowrey, D. D.; Sun, T.; Xu, Y.; Tang, P. Ensemble-Based Virtual Screening for Cannabinoid-Like Potentiators of the Human Glycine Receptor Α1 for the Treatment of Pain. J. Med. Chem. 2015, 58 (7), 2958–2966. https://doi.org/10.1021/jm501873p.
(100) Jacques, S. A.; Kuhn, I.; Koniev, O.; Schuber, F.; Lund, F. E.; Wagner, A.; Muller-Steffner, H.; Kellenberger, E. Discovery of Potent Inhibitors of Schistosoma Mansoni NAD+ Catabolizing Enzyme. J. Med. Chem. 2015, 58 (8), 3582–3592. https://doi.org/10.1021/acs.jmedchem.5b00203.
(101) Yang, S.; K.R., J.; Lim, S.; Choi, T. G.; Kim, J.-H.; Akter, S.; Jang, M.; Ahn, H.-J.; Kim, H.-Y.; Windisch, M. P.; Khadka, D. B.; Zhao, C.; Jin, Y.; Kang, I.; Ha, J.; Oh, B.-C.; Kim, M.; Kim, S. S.; Cho, W.-J. Structure-Based Discovery of Novel Cyclophilin A Inhibitors for the Treatment of Hepatitis C Virus Infections. J. Med. Chem. 2015, 58 (24), 9546–9561. https://doi.org/10.1021/acs.jme…
(102) Guo, S.; Huang, W.; Zhang, J.; Wang, Y. Novel Inhibitor against Malassezia Globosa LIP1 (SMG1), a Potential Anti-Dandruff Target. Bioorg. & Med. Chem. Lett. 2015, 25 (17), 3464–3467. https://doi.org/10.1016/j.bmcl.2015.07.005.
(103) Zhu, J.; Mishra, R. K.; Schiltz, G. E.; Makanji, Y.; Scheidt, K. A.; Mazar, A. P.; Woodruff, T. K. Virtual High-Throughput Screening To Identify Novel Activin Antagonists. J. Med. Chem. 2015, 58 (14), 5637–5648. https://doi.org/10.1021/acs.jmedchem.5b00753.
(104) Wu, J.-S.; Lin, S.-Y.; Liao, F.-Y.; Hsiao, W.-C.; Lee, L.-C.; Peng, Y.-H.; Hsieh, C.-L.; Wu, M.-H.; Song, J.-S.; Yueh, A.; Chen, C.-H.; Yeh, S.-H.; Liu, C.-Y.; Lin, S.-Y.; Yeh, T.-K.; Hsu, J. T. A.; Shih, C.; Ueng, S.-H.; Hung, M.-S.; Wu, S.-Y. Identification of Substituted Naphthotriazolediones as Novel Tryptophan 2,3-Dioxygenase (TDO) Inhibitors through Structure-Based Virtual Screening. …
(105) Cai, H.; Liu, Q.; Gao, D.; Wang, T.; Chen, T.; Yan, G.; Chen, K.; Xu, Y.; Wang, H.; Li, Y.; Zhu, W. Novel Fatty Acid Binding Protein 4 (FABP4) Inhibitors: Virtual Screening, Synthesis and Crystal Structure Determination. Eur. J. Med. Chem. 2015, 90, 241–250. https://doi.org/10.1016/j.ejmech.2014.11.020.
(106) Ahmad, Md. F.; Huff, S. E.; Pink, J.; Alam, I.; Zhang, A.; Perry, K.; Harris, M. E.; Misko, T.; Porwal, S. K.; Oleinick, N. L.; Miyagi, M.; Viswanathan, R.; Dealwis, C. G. Identification of Non-Nucleoside Human Ribonucleotide Reductase Modulators. J. Med. Chem. 2015, 58 (24), 9498–9509. https://doi.org/10.1021/acs.jmedchem.5b00929.
(107) Rupiani, S.; Buonfiglio, R.; Manerba, M.; Di Ianni, L.; Vettraino, M.; Giacomini, E.; Masetti, M.; Falchi, F.; Di Stefano, G.; Roberti, M.; Recanatini, M. Identification of N-Acylhydrazone Derivatives as Novel Lactate Dehydrogenase A Inhibitors. Eur. J. Med. Chem. 2015, 101, 63–70. https://doi.org/10.1016/j.ejmech.2015.06.028.
(108) Li, Y.; Qi, X.; Jiang, H.; Deng, X.; Dong, Y.; Ding, T.; Zhou, L.; Men, P.; Chu, Y.; Wang, R.; Jiang, X.; Ye, D. Discovery, Synthesis and Biological Evaluation of 2-(4-(N-Phenethylsulfamoyl)Phenoxy)Acetamides (SAPAs) as Novel Sphingomyelin Synthase 1 Inhibitors. Bioorg. Med. Chem. 2015, 23 (18), 6173–6184. https://doi.org/10.1016/j.bmc.2015.07.060.
(109) Hu, Y.; Li, S.; Liu, F.; Geng, L.; Shu, X.; Zhang, J. Discovery of Novel Nonpeptide Allosteric Inhibitors Interrupting the Interaction of CDK2/Cyclin A3 by Virtual Screening and Bioassays. Bioorg. Med. Chem. Lett. 2015, 25 (19), 4069–4073. https://doi.org/10.1016/j.bmcl.2015.08.050.
(110) Wang, X.; Sun, C.; Fang, L.; Yin, D. Discovery of Novel Sphingosine Kinase 1 Inhibitorsvia Structure-Based Hierarchical Virtual Screening. Med. Chem. Commun. 2015, 6 (3), 413–417. https://doi.org/10.1039/C4MD00312H.
(111) Miller, Z.; Kim, K.-S.; Lee, D.-M.; Kasam, V.; Baek, S. E.; Lee, K. H.; Zhang, Y.-Y.; Ao, L.; Carmony, K.; Lee, N.-R.; Zhou, S.; Zhao, Q.; Jang, Y.; Jeong, H.-Y.; Zhan, C.-G.; Lee, W.; Kim, D.-E.; Kim, K. B. Proteasome Inhibitors with Pyrazole Scaffolds from Structure-Based Virtual Screening. J. Med. Chem. 2015, 58 (4), 2036–2041. https://doi.org/10.1021/jm501344n.
(112) Allen, W. J.; Yi, H. A.; Gochin, M.; Jacobs, A.; Rizzo, R. C. Small Molecule Inhibitors of HIVgp41 N-Heptad Repeat Trimer Formation. Bioorg. & Med. Chem. Lett. 2015, 25 (14), 2853–2859. https://doi.org/10.1016/j.bmcl.2015.04.067.
(113) Sharma, H.; Landau, M. J.; Sullivan, T. J.; Kumar, V. P.; Dahlgren, M. K.; Jorgensen, W. L.; Anderson, K. S. Virtual Screening Reveals Allosteric Inhibitors of the Toxoplasma Gondii Thymidylate Synthase–Dihydrofolate Reductase. Bioorg. & Med. Chem. Lett. 2014, 24 (4), 1232–1235. https://doi.org/10.1016/j.bmcl.2013.12.039.
(114) Kasam, V.; Lee, N.-R.; Kim, K.-B.; Zhan, C.-G. Selective Immunoproteasome Inhibitors with Non-Peptide Scaffolds Identified from Structure-Based Virtual Screening. Bioorg. & Med. Chem. Lett. 2014, 24 (15), 3614–3617. https://doi.org/10.1016/j.bmcl.2014.05.025.
(115) Zhang, Y.; Xue, X.; Jin, X.; Song, Y.; Li, J.; Luo, X.; Song, M.; Yan, W.; Song, H.; Xu, Y. Discovery of 2-Oxo-1,2-Dihydrobenzo[Cd]Indole-6-Sulfonamide Derivatives as New RORγ Inhibitors Using Virtual Screening, Synthesis and Biological Evaluation. Eur. J. Med. Chem. 2014, 78, 431–441. https://doi.org/10.1016/j.ejmech.2014.03.065.
(116) Hu, H.; Mao, S.; Bugrysheva, J. V.; Pruett, S.; Liotta, D. C.; Scott, J. R.; Snyder, J. P. Group A Streptococcus Inhibitors by High-Throughput Virtual Screening. Eur. J. Med. Chem. 2014, 82, 120–126. https://doi.org/10.1016/j.ejmech.2014.05.006.
(117) Park, H.; Choe, H.; Hong, S. Virtual Screening and Biochemical Evaluation to Identify New Inhibitors of Mammalian Target of Rapamycin (MTOR). Bioorg. & Med. Chem. Lett. 2014, 24 (3), 835–838. https://doi.org/10.1016/j.bmcl.2013.12.081.
(118) Wang, L.; Zhang, S.; Zhu, J.; Zhu, L.; Liu, X.; Shan, L.; Huang, J.; Zhang, W.; Li, H. Identification of Diverse Natural Products as Falcipain-2 Inhibitors through Structure-Based Virtual Screening. Bioorg. & Med. Chem. Lett. 2014, 24 (5), 1261–1264. https://doi.org/10.1016/j.bmcl.2014.01.074.
(119) Brus, B.; Košak, U.; Turk, S.; Pišlar, A.; Coquelle, N.; Kos, J.; Stojan, J.; Colletier, J.-P.; Gobec, S. Discovery, Biological Evaluation, and Crystal Structure of a Novel Nanomolar Selective Butyrylcholinesterase Inhibitor. J. Med. Chem. 2014, 57 (19), 8167–8179. https://doi.org/10.1021/jm501195e.
(120) Li, H.; Ban, F.; Dalal, K.; Leblanc, E.; Frewin, K.; Ma, D.; Adomat, H.; Rennie, P. S.; Cherkasov, A. Discovery of Small-Molecule Inhibitors Selectively Targeting the DNA-Binding Domain of the Human Androgen Receptor. J. Med. Chem. 2014, 57 (15), 6458–6467. https://doi.org/10.1021/jm500802j.
(121) Tanwar, O.; Tanwar, L.; Shaquiquzzaman, Md.; Alam, Md. M.; Akhter, M. Structure Based Virtual Screening of MDPI Database: Discovery of Structurally Diverse and Novel DPP-IV Inhibitors. Bioorg. & Med. Chem. Lett. 2014, 24 (15), 3447–3451. https://doi.org/10.1016/j.bmcl.2014.05.076.
(122) Chen, S.; Wang, Y.; Zhou, W.; Li, S.; Peng, J.; Shi, Z.; Hu, J.; Liu, Y.-C.; Ding, H.; Lin, Y.; Li, L.; Cheng, S.; Liu, J.; Lu, T.; Jiang, H.; Liu, B.; Zheng, M.; Luo, C. Identifying Novel Selective Non-Nucleoside DNA Methyltransferase 1 Inhibitors through Docking-Based Virtual Screening. J. Med. Chem. 2014, 57 (21), 9028–9041. https://doi.org/10.1021/jm501134e.
(123) Chu, C.-H.; Wang, L.-Y.; Hsu, K.-C.; Chen, C.-C.; Cheng, H.-H.; Wang, S.-M.; Wu, C.-M.; Chen, T.-J.; Li, L.-T.; Liu, R.; Hung, C.-L.; Yang, J.-M.; Kung, H.-J.; Wang, W.-C. KDM4B as a Target for Prostate Cancer: Structural Analysis and Selective Inhibition by a Novel Inhibitor. J. Med. Chem. 2014, 57 (14), 5975–5985. https://doi.org/10.1021/jm500249n.
(124) Zhuang, C.; Narayanapillai, S.; Zhang, W.; Sham, Y. Y.; Xing, C. Rapid Identification of Keap1–Nrf2 Small-Molecule Inhibitors through Structure-Based Virtual Screening and Hit-Based Substructure Search. J. Med. Chem. 2014, 57 (3), 1121–1126. https://doi.org/10.1021/jm4017174.
(125) Deng, X.; Lin, F.; Zhang, Y.; Li, Y.; Zhou, L.; Lou, B.; Li, Y.; Dong, J.; Ding, T.; Jiang, X.; Wang, R.; Ye, D. Identification of Small Molecule Sphingomyelin Synthase Inhibitors. Eur. J. Med. Chem. 2014, 73, 1–7. https://doi.org/10.1016/j.ejmech.2013.12.002.
(126) Xu, L.; Zhang, Y.; Zheng, L.; Qiao, C.; Li, Y.; Li, D.; Zhen, X.; Hou, T. Discovery of Novel Inhibitors Targeting the Macrophage Migration Inhibitory Factor via Structure-Based Virtual Screening and Bioassays. J. Med. Chem. 2014, 57 (9), 3737–3745. https://doi.org/10.1021/jm401908w.
(127) Oyewumi, M. O.; Alazizi, A.; Liva, S.; Lin, L.; Geldenhuys, W. J. Screening and Identification of Novel Compounds with Potential Anti-Proliferative Effects on Gallium-Resistant Lung Cancer through an AXL Kinase Pathway. Bioorg. & Med. Chem. Lett. 2014, 24 (18), 4553–4556. https://doi.org/10.1016/j.bmcl.2014.07.072.
(128) Chen, F.; Liu, J.; Huang, M.; Hu, M.; Su, Y.; Zhang, X. Identification of a New RXRα Antagonist Targeting the Coregulator-Binding Site. ACS Med. Chem. Lett. 2014, 5 (7), 736–741. https://doi.org/10.1021/ml5000405.
(129) MacGregor, K. A.; Abdel-Hamid, M. K.; Odell, L. R.; Chau, N.; Whiting, A.; Robinson, P. J.; McCluskey, A. Development of Quinone Analogues as Dynamin GTPase Inhibitors. Eur. J. Med. Chem. 2014, 85, 191–206. https://doi.org/10.1016/j.ejmech.2014.06.070.
(130) Gozalbes, R.; Mosulén, S.; Ortí, L.; Rodríguez-Díaz, J.; Carbajo, R. J.; Melnyk, P.; Pineda-Lucena, A. Hit Identification of Novel Heparanase Inhibitors by Structure- and Ligand-Based Approaches. Bioorg. Med. Chem. 2013, 21 (7), 1944–1951. https://doi.org/10.1016/j.bmc.2013.01.033.
(131) Dadgar, S.; Ramjan, Z.; Floriano, W. B. Paclitaxel Is an Inhibitor and Its Boron Dipyrromethene Derivative Is a Fluorescent Recognition Agent for Botulinum Neurotoxin Subtype A. J. Med. Chem. 2013, 56 (7), 2791–2803. https://doi.org/10.1021/jm301829h.
(132) Xie, Y.; Chen, X.; Qin, J.; Kong, X.; Ye, F.; Jiang, Y.; Liu, H.; Jiang, H.; Marmorstein, R.; Luo, C. Identification and Synthesis of N-(Thiophen-2-Yl) Benzamide Derivatives as BRAFV600E Inhibitors. Bioorg. & Med. Chem. Lett. 2013, 23 (8), 2306–2312. https://doi.org/10.1016/j.bmcl.2013.02.072.
(133) Golub, A. G.; Bdzhola, V. G.; Ostrynska, O. V.; Kyshenia, I. V.; Sapelkin, V. M.; Prykhod’ko, A. O.; Kukharenko, O. P.; Yarmoluk, S. M. Discovery and Characterization of Synthetic 4′-Hydroxyflavones—New CK2 Inhibitors from Flavone Family. Bioorg. Med. Chem. 2013, 21 (21), 6681–6689. https://doi.org/10.1016/j.bmc.2013.08.013.
(134) Park, H.; Kyung, A.; Lee, H.-J.; Kang, S.; Yoon, T.-S.; Ryu, S. E.; Jeong, D. G. Virtual Screening and Biochemical Evaluation of the Inhibitors of Dual-Specificity Phosphatase 26. Med. Chem. Res. 2013, 22 (8), 3905–3910. https://doi.org/10.1007/s00044-012-0405-3.
(135) Koch, O.; Jäger, T.; Heller, K.; Khandavalli, P. C.; Pretzel, J.; Becker, K.; Flohé, L.; Selzer, P. M. Identification of M. Tuberculosis Thioredoxin Reductase Inhibitors Based on High-Throughput Docking Using Constraints. J. Med. Chem. 2013, 56 (12), 4849–4859. https://doi.org/10.1021/jm3015734.
(136) Wang, L.; Yang, C.; Lu, W.; Liu, L.; Gao, R.; Liao, S.; Zhao, Z.; Zhu, L.; Xu, Y.; Li, H.; Huang, J.; Zhu, W. Discovery of New Potent Inhibitors for Carbonic Anhydrase IX by Structure-Based Virtual Screening. Bioorg. & Med. Chem. Lett. 2013, 23 (12), 3496–3499. https://doi.org/10.1016/j.bmcl.2013.04.048.
(137) Simister, P. C.; Luccarelli, J.; Thompson, S.; Appella, D. H.; Feller, S. M.; Hamilton, A. D. Novel Inhibitors of a Grb2 SH3C Domain Interaction Identified by a Virtual Screen. Bioorg. Med. Chem. 2013, 21 (14), 4027–4033. https://doi.org/10.1016/j.bmc.2012.10.023.
(138) Song, Y.; Jin, H.; Liu, X.; Zhu, L.; Huang, J.; Li, H. Discovery of Non-Peptide Inhibitors of Plasmepsin II by Structure-Based Virtual Screening. Bioorg. & Med. Chem. Lett. 2013, 23 (7), 2078–2082. https://doi.org/10.1016/j.bmcl.2013.01.128.
(139) Hu, X.; Vujanac, M.; Southall, N.; Erec Stebbins, C. Inhibitors of the Yersinia Protein Tyrosine Phosphatase through High Throughput and Virtual Screening Approaches. Bioorg. & Med. Chem. Lett. 2013, 23 (4), 1056–1062. https://doi.org/10.1016/j.bmcl.2012.12.018.
(140) Jean kumar, V. U.; Poyraz, Ö.; Saxena, S.; Schnell, R.; Yogeeswari, P.; Schneider, G.; Sriram, D. Discovery of Novel Inhibitors Targeting the Mycobacterium Tuberculosis O-Acetylserine Sulfhydrylase (CysK1) Using Virtual High-Throughput Screening. Bioorg. & Med. Chem. Lett. 2013, 23 (5), 1182–1186. https://doi.org/10.1016/j.bmcl.2013.01.031.
(141) Yu, X.; Zhao, X.; Zhu, L.; Zou, C.; Liu, X.; Zhao, Z.; Huang, J.; Li, H. Discovery of Novel Inhibitors for Human Farnesyltransferase (HFTase) via Structure-Based Virtual Screening. Med. Chem. Commun. 2013, 4 (6), 962–971. https://doi.org/10.1039/C3MD00058C.
(142) Liu, W.; Yu, B.; Xu, G.; Xu, W.-R.; Loh, M. L.; Tang, L.-D.; Qu, C.-K. Identification of Cryptotanshinone as an Inhibitor of Oncogenic Protein Tyrosine Phosphatase SHP2 (PTPN11). J. Med. Chem. 2013, 56 (18), 7212–7221. https://doi.org/10.1021/jm400474r.
(143) Cao, X.; Jiang, J.; Zhang, S.; Zhu, L.; Zou, J.; Diao, Y.; Xiao, W.; Shan, L.; Sun, H.; Zhang, W.; Huang, J.; Li, H. Discovery of Natural Estrogen Receptor Modulators with Structure-Based Virtual Screening. Bioorg. & Med. Chem. Lett. 2013, 23 (11), 3329–3333. https://doi.org/10.1016/j.bmcl.2013.03.105.
(144) Hannigan, K.; Kulkarni, S. S.; Bdzhola, V. G.; Golub, A. G.; Yarmoluk, S. M.; Talele, T. T. Identification of Novel PARP-1 Inhibitors by Structure-Based Virtual Screening. Bioorg. & Med. Chem. Lett. 2013, 23 (21), 5790–5794. https://doi.org/10.1016/j.bmcl.2013.09.007.
(145) Koseki, Y.; Kinjo, T.; Kobayashi, M.; Aoki, S. Identification of Novel Antimycobacterial Chemical Agents through the in Silico Multi-Conformational Structure-Based Drug Screening of a Large-Scale Chemical Library. Eur. J. Med. Chem. 2013, 60, 333–339. https://doi.org/10.1016/j.ejmech.2012.12.012.
(146) Sorna, V.; Theisen, E. R.; Stephens, B.; Warner, S. L.; Bearss, D. J.; Vankayalapati, H.; Sharma, S. High-Throughput Virtual Screening Identifies Novel N′-(1-Phenylethylidene)-Benzohydrazides as Potent, Specific, and Reversible LSD1 Inhibitors. J. Med. Chem. 2013, 56 (23), 9496–9508. https://doi.org/10.1021/jm400870h.
(147) Zhang, M.; Zhu, W.; Ding, N.; Zhang, W.; Li, Y. Identification and Characterization of Small Molecule Inhibitors of Signal Transducer and Activator of Transcription 3 (STAT3) Signaling Pathway by Virtual Screening. Bioorg. & Med. Chem. Lett. 2013, 23 (7), 2225–2229. https://doi.org/10.1016/j.bmcl.2013.01.056.
(148) Zhang, M.; Zhu, W.; Li, Y. Discovery of Novel Inhibitors of Signal Transducer and Activator of Transcription 3 (STAT3) Signaling Pathway by Virtual Screening. Eur. J. Med. Chem. 2013, 62, 301–310. https://doi.org/10.1016/j.ejmech.2013.01.009.
(149) Tan, X.; Bertonati, C.; Qin, L.; Furio, L.; El Amri, C.; Hovnanian, A.; Reboud-Ravaux, M.; Villoutreix, B. O. Identification by in Silico and in Vitro Screenings of Small Organic Molecules Acting as Reversible Inhibitors of Kallikreins. Eur. J. Med. Chem. 2013, 70, 661–668. https://doi.org/10.1016/j.ejmech.2013.10.040.
(150) Lavecchia, A.; Di Giovanni, C.; Cerchia, C.; Russo, A.; Russo, G.; Novellino, E. Discovery of a Novel Small Molecule Inhibitor Targeting the Frataxin/Ubiquitin Interaction via Structure-Based Virtual Screening and Bioassays. J. Med. Chem. 2013, 56 (7), 2861–2873. https://doi.org/10.1021/jm3017199.
(151) Hu, X.; Compton, J. R.; AbdulHameed, M. D. M.; Marchand, C. L.; Robertson, K. L.; Leary, D. H.; Jadhav, A.; Hershfield, J. R.; Wallqvist, A.; Friedlander, A. M.; Legler, P. M. 3-Substituted Indole Inhibitors Against Francisella Tularensis FabI Identified by Structure-Based Virtual Screening. J. Med. Chem. 2013, 56 (13), 5275–5287. https://doi.org/10.1021/jm4001242.
(152) He, S.; Li, C.; Liu, Y.; Lai, L. Discovery of Highly Potent Microsomal Prostaglandin E2 Synthase 1 Inhibitors Using the Active Conformation Structural Model and Virtual Screen. J. Med. Chem. 2013, 56 (8), 3296–3309. https://doi.org/10.1021/jm301900x.
(153) Min, J.; Lin, D.; Zhang, Q.; Zhang, J.; Yu, Z. Structure-Based Virtual Screening of Novel Inhibitors of the Uridyltransferase Activity of Xanthomonas Oryzae Pv. Oryzae GlmU. Eur. J. Med. Chem. 2012, 53, 150–158. https://doi.org/10.1016/j.ejmech.2012.03.051.
(154) Hakamata, W.; Ishikawa, R.; Ushijima, Y.; Tsukagoshi, T.; Tamura, S.; Hirano, T.; Nishio, T. Virtual Ligand Screening of α-Glucosidase: Identification of a Novel Potent Noncarbohydrate Mimetic Inhibitor. Bioorg. & Med. Chem. Lett. 2012, 22 (1), 62–64. https://doi.org/10.1016/j.bmcl.2011.11.084.
(155) Watanabe, T.; Kurata, I.; Umezawa, Y.; Takahashi, Y.; Akamatsu, Y. Inhibitors of Human 2,3-Oxidosqualene Cyclase (OSC) Discovered by Virtual Screening. Bioorg. & Med. Chem. Lett. 2012, 22 (1), 231–234. https://doi.org/10.1016/j.bmcl.2011.11.021.
(156) Rashid, Y.; Kamran Azim, M.; Saify, Z. S.; Khan, K. M.; Khan, R. Small Molecule Activators of Proteasome-Related HslV Peptidase. Bioorg. & Med. Chem. Lett. 2012, 22 (19), 6089–6094. https://doi.org/10.1016/j.bmcl.2012.08.033.
(157) Schulz, R.; Emmrich, T.; Lemmerhirt, H.; Leffler, U.; Sydow, K.; Hirt, C.; Kiefer, T.; Link, A.; Bednarski, P. J. Identification of a Glutathione Peroxidase Inhibitor That Reverses Resistance to Anticancer Drugs in Human B-Cell Lymphoma Cell Lines. Bioorg. & Med. Chem. Lett. 2012, 22 (21), 6712–6715. https://doi.org/10.1016/j.bmcl.2012.08.091.
(158) Park, H.; Chien, P. N.; Ryu, S. E. Discovery of Potent Inhibitors of Receptor Protein Tyrosine Phosphatase Sigma through the Structure-Based Virtual Screening. Bioorg. Med. Chem. Lett. 2012, 22 (20), 6333–6337. https://doi.org/10.1016/j.bmcl.2012.08.081.
(159) Zhang, P.; Hu, H.-R.; Huang, Z.-H.; Lei, J.-Y.; Chu, Y.; Ye, D.-Y. Identification of Novel Scaffold of Benzothiazepinones as Non-ATP Competitive Glycogen Synthase Kinase-3β Inhibitors through Virtual Screening. Bioorg. & Med. Chem. Lett. 2012, 22 (23), 7232–7236. https://doi.org/10.1016/j.bmcl.2012.09.043.
(160) Park, H.; Lee, S.; Hong, S. Discovery of MEK/PI3K Dual Inhibitor via Structure-Based Virtual Screening. Bioorg. & Med. Chem. Lett. 2012, 22 (15), 4946–4950. https://doi.org/10.1016/j.bmcl.2012.06.041.
(161) Golub, A. G.; Gurukumar, K. R.; Basu, A.; Bdzhola, V. G.; Bilokin, Y.; Yarmoluk, S. M.; Lee, J.-C.; Talele, T. T.; Nichols, D. B.; Kaushik-Basu, N. Discovery of New Scaffolds for Rational Design of HCV NS5B Polymerase Inhibitors. Eur. J. Med. Chem. 2012, 58, 258–264. https://doi.org/10.1016/j.ejmech.2012.09.010.
(162) Holden, P. M.; Kaur, H.; Goyal, R.; Gochin, M.; Rizzo, R. C. Footprint-Based Identification of Viral Entry Inhibitors Targeting HIVgp41. Bioorg. & Med. Chem. Lett. 2012, 22 (8), 3011–3016. https://doi.org/10.1016/j.bmcl.2012.02.017.
(163) Zhu, P.; Peng, H.; Ni, N.; Wang, B.; Li, M. Novel AI-2 Quorum Sensing Inhibitors in Vibrio Harveyi Identified through Structure-Based Virtual Screening. Bioorg. & Med. Chem. Lett. 2012, 22 (20), 6413–6417. https://doi.org/10.1016/j.bmcl.2012.08.062.
(164) Deng, J.; Li, N.; Liu, H.; Zuo, Z.; Liew, O. W.; Xu, W.; Chen, G.; Tong, X.; Tang, W.; Zhu, J.; Zuo, J.; Jiang, H.; Yang, C.-G.; Li, J.; Zhu, W. Discovery of Novel Small Molecule Inhibitors of Dengue Viral NS2B-NS3 Protease Using Virtual Screening and Scaffold Hopping. J. Med. Chem. 2012, 55 (14), 6278–6293. https://doi.org/10.1021/jm300146f.
(165) Dahlgren, M. K.; Baeza Garcia, A.; Hare, A. A.; Tirado-Rives, J.; Leng, L.; Bucala, R.; Jorgensen, W. L. Virtual Screening and Optimization Yield Low-Nanomolar Inhibitors of the Tautomerase Activity of Plasmodium Falciparum Macrophage Migration Inhibitory Factor. J. Med. Chem. 2012, 55 (22), 10148–10159. https://doi.org/10.1021/jm301269s.
(166) Chen, Y.; Wen, D.; Huang, Z.; Huang, M.; Luo, Y.; Liu, B.; Lu, H.; Wu, Y.; Peng, Y.; Zhang, J. 2-(4-Chlorophenyl)-2-Oxoethyl 4-Benzamidobenzoate Derivatives, a Novel Class of SENP1 Inhibitors: Virtual Screening, Synthesis and Biological Evaluation. Bioorg. & Med. Chem. Lett. 2012, 22 (22), 6867–6870. https://doi.org/10.1016/j.bmcl.2012.09.037.
(167) Andersson, C. D.; Karlberg, T.; Ekblad, T.; Lindgren, A. E. G.; Thorsell, A.-G.; Spjut, S.; Uciechowska, U.; Niemiec, M. S.; Wittung-Stafshede, P.; Weigelt, J.; Elofsson, M.; Schüler, H.; Linusson, A. Discovery of Ligands for ADP-Ribosyltransferases via Docking-Based Virtual Screening. J. Med. Chem. 2012, 55 (17), 7706–7718. https://doi.org/10.1021/jm300746d.
(168) Wang, D.; Wang, F.; Tan, Y.; Dong, L.; Chen, L.; Zhu, W.; Wang, H. Discovery of Potent Small Molecule Inhibitors of DYRK1A by Structure-Based Virtual Screening and Bioassay. Bioorg. & Med. Chem. Lett. 2012, 22 (1), 168–171. https://doi.org/10.1016/j.bmcl.2011.11.043.
(169) Li, S.; Sun, X.; Zhao, H.; Tang, Y.; Lan, M. Discovery of Novel EGFR Tyrosine Kinase Inhibitors by Structure-Based Virtual Screening. Bioorg. & Med. Chem. Lett. 2012, 22 (12), 4004–4009. https://doi.org/10.1016/j.bmcl.2012.04.092.
(170) Aldib, I.; Soubhye, J.; Zouaoui Boudjeltia, K.; Vanhaeverbeek, M.; Rousseau, A.; Furtmüller, P. G.; Obinger, C.; Dufrasne, F.; Nève, J.; Van Antwerpen, P.; Prévost, M. Evaluation of New Scaffolds of Myeloperoxidase Inhibitors by Rational Design Combined with High-Throughput Virtual Screening. J. Med. Chem. 2012, 55 (16), 7208–7218. https://doi.org/10.1021/jm3007245.
(171) Wang, L.; Li, X.; Zhang, S.; Lu, W.; Liao, S.; Liu, X.; Shan, L.; Shen, X.; Jiang, H.; Zhang, W.; Huang, J.; Li, H. Natural Products as a Gold Mine for Selective Matrix Metalloproteinases Inhibitors. Bioorg. Med. Chem. 2012, 20 (13), 4164–4171. https://doi.org/10.1016/j.bmc.2012.04.063.
(172) Hrast, M.; Vehar, B.; Turk, S.; Konc, J.; Gobec, S.; Janežič, D. Function of the D-Alanine:D-Alanine Ligase Lid Loop: A Molecular Modeling and Bioactivity Study. J. Med. Chem. 2012, 55 (15), 6849–6856. https://doi.org/10.1021/jm3006965.
(173) Lavecchia, A.; Di Giovanni, C.; Pesapane, A.; Montuori, N.; Ragno, P.; Martucci, N. M.; Masullo, M.; De Vendittis, E.; Novellino, E. Discovery of New Inhibitors of Cdc25B Dual Specificity Phosphatases by Structure-Based Virtual Screening. J. Med. Chem. 2012, 55 (9), 4142–4158. https://doi.org/10.1021/jm201624h.
(174) Lin, X.; Huang, X.-P.; Chen, G.; Whaley, R.; Peng, S.; Wang, Y.; Zhang, G.; Wang, S. X.; Wang, S.; Roth, B. L.; Huang, N. Life Beyond Kinases: Structure-Based Discovery of Sorafenib as Nanomolar Antagonist of 5-HT Receptors. J. Med. Chem. 2012, 55 (12), 5749–5759. https://doi.org/10.1021/jm300338m.
(175) Choi, H.; Park, H. J.; Shin, J. C.; Ko, H. S.; Lee, J. K.; Lee, S.; Park, H.; Hong, S. Structure-Based Virtual Screening Approach to the Discovery of P38 MAP Kinase Inhibitors. Bioorg. & Med. Chem. Lett. 2012, 22 (6), 2195–2199. https://doi.org/10.1016/j.bmcl.2012.01.104.
(176) Langmead, C. J.; Andrews, S. P.; Congreve, M.; Errey, J. C.; Hurrell, E.; Marshall, F. H.; Mason, J. S.; Richardson, C. M.; Robertson, N.; Zhukov, A.; Weir, M. Identification of Novel Adenosine A2A Receptor Antagonists by Virtual Screening. J. Med. Chem. 2012, 55 (5), 1904–1909. https://doi.org/10.1021/jm201455y.
(177) Diao, Y.; Lu, W.; Jin, H.; Zhu, J.; Han, L.; Xu, M.; Gao, R.; Shen, X.; Zhao, Z.; Liu, X.; Xu, Y.; Huang, J.; Li, H. Discovery of Diverse Human Dihydroorotate Dehydrogenase Inhibitors as Immunosuppressive Agents by Structure-Based Virtual Screening. J. Med. Chem. 2012, 55 (19), 8341–8349. https://doi.org/10.1021/jm300630p.
(178) Hu, G.; Li, X.; Zhang, X.; Li, Y.; Ma, L.; Yang, L.-M.; Liu, G.; Li, W.; Huang, J.; Shen, X.; Hu, L.; Zheng, Y.-T.; Tang, Y. Discovery of Inhibitors To Block Interactions of HIV-1 Integrase with Human LEDGF/P75 via Structure-Based Virtual Screening and Bioassays. J. Med. Chem. 2012, 55 (22), 10108–10117. https://doi.org/10.1021/jm301226a.
(179) Wu, Y.; He, C.; Gao, Y.; He, S.; Liu, Y.; Lai, L. Dynamic Modeling of Human 5-Lipoxygenase–Inhibitor Interactions Helps To Discover Novel Inhibitors. J. Med. Chem. 2012, 55 (6), 2597–2605. https://doi.org/10.1021/jm201497k.
(180) Bai, F.; Liu, H.; Tong, L.; Zhou, W.; Liu, L.; Zhao, Z.; Liu, X.; Jiang, H.; Wang, X.; Xie, H.; Li, H. Discovery of Novel Selective Inhibitors for EGFR-T790M/L858R. Bioorg. & Med. Chem. Lett. 2012, 22 (3), 1365–1370. https://doi.org/10.1016/j.bmcl.2011.12.067.
(181) Geldenhuys, W. J.; Talasila, P. K.; Sadana, P. Identification of a Novel Serum and Glucocorticoid Regulated Kinase-1 (SGK1) Ligand from Virtual Screening. Bioorg. & Med. Chem. Lett. 2012, 22 (17), 5675–5678. https://doi.org/10.1016/j.bmcl.2012.06.096.
(182) Lucas, S. D.; Gonçalves, L. M.; Cardote, T. A. F.; Correia, H. F.; Moreira, R.; Guedes, R. C. Structure Based Virtual Screening for Discovery of Novel Human Neutrophil Elastase Inhibitors. Med. Chem. Commun. 2012, 3 (10), 1299–1304. https://doi.org/10.1039/C2MD20090B.
(183) Volynets, G. P.; Chekanov, M. O.; Synyugin, A. R.; Golub, A. G.; Kukharenko, O. P.; Bdzhola, V. G.; Yarmoluk, S. M. Identification of 3H-Naphtho[1,2,3-de]Quinoline-2,7-Diones as Inhibitors of Apoptosis Signal-Regulating Kinase 1 (ASK1). J. Med. Chem. 2011, 54 (8), 2680–2686. https://doi.org/10.1021/jm200117h.
(184) Okamoto, M.; Kojima, H.; Saito, N.; Okabe, T.; Masuda, Y.; Furuya, T.; Nagano, T. Virtual Screening and Further Development of Novel ALK Inhibitors. Bioorg. Med. Chem. 2011, 19 (10), 3086–3095. https://doi.org/10.1016/j.bmc.2011.04.008.
(185) Park, H.; Choi, H.; Hong, S.; Kim, D.; Oh, D.-S.; Hong, S. Structure-Based Virtual Screening Approach to the Discovery of Phosphoinositide 3-Kinase Alpha Inhibitors. Bioorg. & Med. Chem. Lett. 2011, 21 (7), 2021–2024. https://doi.org/10.1016/j.bmcl.2011.02.015.
(186) Okamoto, M.; Saito, N.; Kojima, H.; Okabe, T.; Takeda, K.; Ichijo, H.; Furuya, T.; Nagano, T. Identification of Novel ASK1 Inhibitors Using Virtual Screening. Bioorg. Med. Chem. 2011, 19 (1), 486–489. https://doi.org/10.1016/j.bmc.2010.11.004.
(187) Chu, Y.; Chen, X.; Yang, Y.; Tang, Y. Identification of Small Molecular Inhibitors for Ero1p by Structure-Based Virtual Screening. Bioorg. & Med. Chem. Lett. 2011, 21 (4), 1118–1121. https://doi.org/10.1016/j.bmcl.2010.12.129.
(188) Hanh Nguyen, T. T.; Ryu, H.-J.; Lee, S.-H.; Hwang, S.; Breton, V.; Rhee, J. H.; Kim, D. Virtual Screening Identification of Novel Severe Acute Respiratory Syndrome 3C-like Protease Inhibitors and in Vitro Confirmation. Bioorg. & Med. Chem. Lett. 2011, 21 (10), 3088–3091. https://doi.org/10.1016/j.bmcl.2011.03.034.
(189) Park, H.; Choi, H.; Hong, S.; Hong, S. Identification of Novel BRAF Kinase Inhibitors with Structure-Based Virtual Screening. Bioorg. & Med. Chem. Lett. 2011, 21 (19), 5753–5756. https://doi.org/10.1016/j.bmcl.2011.08.010.
(190) Yu, Z.-H.; Chen, L.; Wu, L.; Liu, S.; Wang, L.; Zhang, Z.-Y. Small Molecule Inhibitors of SHP2 Tyrosine Phosphatase Discovered by Virtual Screening. Bioorg. & Med. Chem. Lett. 2011, 21 (14), 4238–4242. https://doi.org/10.1016/j.bmcl.2011.05.078.
(191) Wang, Y.; Hess, T. N.; Jones, V.; Zhou, J. Z.; McNeil, M. R.; Andrew McCammon, J. Novel Inhibitors of Mycobacterium Tuberculosis DTDP-6-Deoxy-l-Lyxo-4-Hexulose Reductase (RmlD) Identified by Virtual Screening. Bioorganic Med. Chem. Lett. 2011, 21 (23), 7064–7067. https://doi.org/10.1016/j.bmcl.2011.09.094.
(192) Vallée, F.; Carrez, C.; Pilorge, F.; Dupuy, A.; Parent, A.; Bertin, L.; Thompson, F.; Ferrari, P.; Fassy, F.; Lamberton, A.; Thomas, A.; Arrebola, R.; Guerif, S.; Rohaut, A.; Certal, V.; Ruxer, J.-M.; Delorme, C.; Jouanen, A.; Dumas, J.; Grépin, C.; Combeau, C.; Goulaouic, H.; Dereu, N.; Mikol, V.; Mailliet, P.; Minoux, H. Tricyclic Series of Heat Shock Protein 90 (Hsp90) Inhibitors Part I:…
(193) Ferrari, S.; Morandi, F.; Motiejunas, D.; Nerini, E.; Henrich, S.; Luciani, R.; Venturelli, A.; Lazzari, S.; Calò, S.; Gupta, S.; Hannaert, V.; Michels, P. A. M.; Wade, R. C.; Costi, M. P. Virtual Screening Identification of Nonfolate Compounds, Including a CNS Drug, as Antiparasitic Agents Inhibiting Pteridine Reductase. J. Med. Chem. 2011, 54 (1), 211–221. https://doi.org/10.1021/jm101057…
(194) Izumizono, Y.; Arevalo, S.; Koseki, Y.; Kuroki, M.; Aoki, S. Identification of Novel Potential Antibiotics for Tuberculosis by in Silico Structure-Based Drug Screening. Eur. J. Med. Chem. 2011, 46 (5), 1849–1856. https://doi.org/10.1016/j.ejmech.2011.02.047.
(195) Mahasenan, K. V.; Pavlovicz, R. E.; Henderson, B. J.; González-Cestari, T. F.; Yi, B.; McKay, D. B.; Li, C. Discovery of Novel Α4β2 Neuronal Nicotinic Receptor Modulators through Structure-Based Virtual Screening. ACS Med. Chem. Lett. 2011, 2 (11), 855–860. https://doi.org/10.1021/ml2001714.
(196) Deng, J.; Feng, E.; Ma, S.; Zhang, Y.; Liu, X.; Li, H.; Huang, H.; Zhu, J.; Zhu, W.; Shen, X.; Miao, L.; Liu, H.; Jiang, H.; Li, J. Design and Synthesis of Small Molecule RhoA Inhibitors: A New Promising Therapy for Cardiovascular Diseases? J. Med. Chem. 2011, 54 (13), 4508–4522. https://doi.org/10.1021/jm200161c.
(197) Wang, F.; Li, J.; Sinn, A. L.; Knabe, W. E.; Khanna, M.; Jo, I.; Silver, J. M.; Oh, K.; Li, L.; Sandusky, G. E.; Sledge, G. W. Jr.; Nakshatri, H.; Jones, D. R.; Pollok, K. E.; Meroueh, S. O. Virtual Screening Targeting the Urokinase Receptor, Biochemical and Cell-Based Studies, Synthesis, Pharmacokinetic Characterization, and Effect on Breast Tumor Metastasis. J. Med. Chem. 2011, 54 (20), 7…
(198) Reddy, T. R. K.; Li, C.; Guo, X.; Myrvang, H. K.; Fischer, P. M.; Dekker, L. V. Design, Synthesis, and Structure−Activity Relationship Exploration of 1-Substituted 4-Aroyl-3-Hydroxy-5-Phenyl-1H-Pyrrol-2(5H)-One Analogues as Inhibitors of the Annexin A2−S100A10 Protein Interaction. J. Med. Chem. 2011, 54 (7), 2080–2094. https://doi.org/10.1021/jm101212e.
(199) Curreli, F.; Zhang, H.; Zhang, X.; Pyatkin, I.; Victor, Z.; Altieri, A.; Debnath, A. K. Virtual Screening Based Identification of Novel Small-Molecule Inhibitors Targeted to the HIV-1 Capsid. Bioorg. Med. Chem. 2011, 19 (1), 77–90. https://doi.org/10.1016/j.bmc.2010.11.045.
(200) Takaya, D.; Yamashita, A.; Kamijo, K.; Gomi, J.; Ito, M.; Maekawa, S.; Enomoto, N.; Sakamoto, N.; Watanabe, Y.; Arai, R.; Umeyama, H.; Honma, T.; Matsumoto, T.; Yokoyama, S. A New Method for Induced Fit Docking (Genius) and Its Application to Virtual Screening of Novel HCV NS3-4A Protease Inhibitors. Bioorg. Med. Chem. 2011, 19 (22), 6892–6905. https://doi.org/10.1016/j.bmc.2011.09.023.
(201) Lack, N. A.; Axerio-Cilies, P.; Tavassoli, P.; Han, F. Q.; Chan, K. H.; Feau, C.; LeBlanc, E.; Guns, E. T.; Guy, R. K.; Rennie, P. S.; Cherkasov, A. Targeting the Binding Function 3 (BF3) Site of the Human Androgen Receptor through Virtual Screening. J. Med. Chem. 2011, 54 (24), 8563–8573. https://doi.org/10.1021/jm201098n.
(202) Axerio-Cilies, P.; Lack, N. A.; Nayana, M. R. S.; Chan, K. H.; Yeung, A.; Leblanc, E.; Guns, E. S. T.; Rennie, P. S.; Cherkasov, A. Inhibitors of Androgen Receptor Activation Function-2 (AF2) Site Identified through Virtual Screening. J. Med. Chem. 2011, 54 (18), 6197–6205. https://doi.org/10.1021/jm200532b.
(203) Watanabe, T.; Umezawa, Y.; Takahashi, Y.; Akamatsu, Y. Novel Pyrrole- and 1,2,3-Triazole-Based 2,3-Oxidosqualene Cyclase Inhibitors. Bioorg. & Med. Chem. Lett. 2010, 20 (19), 5807–5810. https://doi.org/10.1016/j.bmcl.2010.07.131.
(204) Ravindranathan, K. P.; Mandiyan, V.; Ekkati, A. R.; Bae, J. H.; Schlessinger, J.; Jorgensen, W. L. Discovery of Novel Fibroblast Growth Factor Receptor 1 Kinase Inhibitors by Structure-Based Virtual Screening. J. Med. Chem. 2010, 53 (4), 1662–1672. https://doi.org/10.1021/jm901386e.
(205) Okamoto, M.; Takayama, K.; Shimizu, T.; Muroya, A.; Furuya, T. Structure–Activity Relationship of Novel DAPK Inhibitors Identified by Structure-Based Virtual Screening. Bioorg. Med. Chem. 2010, 18 (7), 2728–2734. https://doi.org/10.1016/j.bmc.2010.02.018.
(206) Talele, T. T.; Arora, P.; Kulkarni, S. S.; Patel, M. R.; Singh, S.; Chudayeu, M.; Kaushik-Basu, N. Structure-Based Virtual Screening, Synthesis and SAR of Novel Inhibitors of Hepatitis C Virus NS5B Polymerase. Bioorg. Med. Chem. 2010, 18 (13), 4630–4638. https://doi.org/10.1016/j.bmc.2010.05.030.
(207) Homan, K. T.; Balasubramaniam, D.; Zabell, A. P. R.; Wiest, O.; Helquist, P.; Stauffacher, C. V. Identification of Novel Inhibitors for a Low Molecular Weight Protein Tyrosine Phosphatase via Virtual Screening. Bioorg. Med. Chem. 2010, 18 (14), 5449–5456. https://doi.org/10.1016/j.bmc.2010.04.050.
(208) Talukdar, A.; Morgunova, E.; Duan, J.; Meining, W.; Foloppe, N.; Nilsson, L.; Bacher, A.; Illarionov, B.; Fischer, M.; Ladenstein, R.; Cushman, M. Virtual Screening, Selection and Development of a Benzindolone Structural Scaffold for Inhibition of Lumazine Synthase. Bioorg. Med. Chem. 2010, 18 (10), 3518–3534. https://doi.org/10.1016/j.bmc.2010.03.072.
(209) Soulère, L.; Sabbah, M.; Fontaine, F.; Queneau, Y.; Doutheau, A. LuxR-Dependent Quorum Sensing: Computer Aided Discovery of New Inhibitors Structurally Unrelated to N-Acylhomoserine Lactones. Bioorg. & Med. Chem. Lett. 2010, 20 (15), 4355–4358. https://doi.org/10.1016/j.bmcl.2010.06.081.
(210) El Turk, F.; Fauvet, B.; Ouertatani-Sakouhi, H.; Lugari, A.; Betzi, S.; Roche, P.; Morelli, X.; Lashuel, H. A. An Integrative in Silico Methodology for the Identification of Modulators of Macrophage Migration Inhibitory Factor (MIF) Tautomerase Activity. Bioorg. Med. Chem. 2010, 18 (14), 5425–5440. https://doi.org/10.1016/j.bmc.2010.05.010.
(211) King-Keller, S.; Li, M.; Smith, A.; Zheng, S.; Kaur, G.; Yang, X.; Wang, B.; Docampo, R. Chemical Validation of Phosphodiesterase C as a Chemotherapeutic Target in Trypanosoma Cruzi, the Etiological Agent of Chagas’ Disease. Antimicrob. Agents Chemother. 2010, 54 (9), 3738–3745. https://doi.org/10.1128/AAC.00313-10.
(212) Kuck, D.; Singh, N.; Lyko, F.; Medina-Franco, J. L. Novel and Selective DNA Methyltransferase Inhibitors: Docking-Based Virtual Screening and Experimental Evaluation. Bioorg. Med. Chem. 2010, 18 (2), 822–829. https://doi.org/10.1016/j.bmc.2009.11.050.
(213) Cole, D. C.; Olland, A. M.; Jacob, J.; Brooks, J.; Bursavich, M. G.; Czerwinski, R.; DeClercq, C.; Johnson, M.; Joseph-McCarthy, D.; Ellingboe, J. W.; Lin, L.; Nowak, P.; Presman, E.; Strand, J.; Tam, A.; Williams, C. M. M.; Yao, S.; Tsao, D. H. H.; Fitz, L. J. Identification and Characterization of Acidic Mammalian Chitinase Inhibitors. J. Med. Chem. 2010, 53 (16), 6122–6128. https://doi.o…
(214) Chen, C.-S.; Tan, C.-M.; Huang, C.-H.; Chang, L.-C.; Wang, J.-P.; Cheng, F.-C.; Chern, J.-W. Discovery of 3-(4-Bromophenyl)-6-Nitrobenzo[1.3.2]Dithiazolium Ylide 1,1-Dioxide as a Novel Dual Cyclooxygenase/5-Lipoxygenase Inhibitor That Also Inhibits Tumor Necrosis Factor-α Production. Bioorg. Med. Chem. 2010, 18 (2), 597–604. https://doi.org/10.1016/j.bmc.2009.12.008.
(215) Feng, Y.; Ding, X.; Chen, T.; Chen, L.; Liu, F.; Jia, X.; Luo, X.; Shen, X.; Chen, K.; Jiang, H.; Wang, H.; Liu, H.; Liu, D. Design, Synthesis, and Interaction Study of Quinazoline-2(1H)-Thione Derivatives as Novel Potential Bcl-XL Inhibitors. J. Med. Chem. 2010, 53 (9), 3465–3479. https://doi.org/10.1021/jm901004c.
(216) McLean, L. R.; Zhang, Y.; Degnen, W.; Peppard, J.; Cabel, D.; Zou, C.; Tsay, J. T.; Subramaniam, A.; Vaz, R. J.; Li, Y. Discovery of Novel Inhibitors for DHODH via Virtual Screening and X-Ray Crystallographic Structures. Bioorg. & Med. Chem. Lett. 2010, 20 (6), 1981–1984. https://doi.org/10.1016/j.bmcl.2010.01.115.
(217) Cai, H.; Yan, G.; Zhang, X.; Gorbenko, O.; Wang, H.; Zhu, W. Discovery of Highly Selective Inhibitors of Human Fatty Acid Binding Protein 4 (FABP4) by Virtual Screening. Bioorg. & Med. Chem. Lett. 2010, 20 (12), 3675–3679. https://doi.org/10.1016/j.bmcl.2010.04.095.
(218) Shen, J.; Tan, C.; Zhang, Y.; Li, X.; Li, W.; Huang, J.; Shen, X.; Tang, Y. Discovery of Potent Ligands for Estrogen Receptor β by Structure-Based Virtual Screening. J. Med. Chem. 2010, 53 (14), 5361–5365. https://doi.org/10.1021/jm100369g.
(219) Magesh, S.; Moriya, S.; Suzuki, T.; Miyagi, T.; Ishida, H.; Kiso, M. Use of Structure-Based Virtual Screening in the Investigation of Novel Human Sialidase Inhibitors. Med. Chem. Res. 2010, 19 (9), 1273–1286. https://doi.org/10.1007/s00044-009-9269-6.
(220) Dong, G.; Sheng, C.; Wang, S.; Miao, Z.; Yao, J.; Zhang, W. Selection of Evodiamine as a Novel Topoisomerase I Inhibitor by Structure-Based Virtual Screening and Hit Optimization of Evodiamine Derivatives as Antitumor Agents. J. Med. Chem. 2010, 53 (21), 7521–7531. https://doi.org/10.1021/jm100387d.
(221) Basse, N.; Montes, M.; Maréchal, X.; Qin, L.; Bouvier-Durand, M.; Genin, E.; Vidal, J.; Villoutreix, B. O.; Reboud-Ravaux, M. Novel Organic Proteasome Inhibitors Identified by Virtual and in Vitro Screening. J. Med. Chem. 2010, 53 (1), 509–513. https://doi.org/10.1021/jm9011092.
(222) Katritch, V.; Jaakola, V.-P.; Lane, J. R.; Lin, J.; IJzerman, A. P.; Yeager, M.; Kufareva, I.; Stevens, R. C.; Abagyan, R. Structure-Based Discovery of Novel Chemotypes for Adenosine A2A Receptor Antagonists. J. Med. Chem. 2010, 53 (4), 1799–1809. https://doi.org/10.1021/jm901647p.
(223) Matsuno, K.; Masuda, Y.; Uehara, Y.; Sato, H.; Muroya, A.; Takahashi, O.; Yokotagawa, T.; Furuya, T.; Okawara, T.; Otsuka, M.; Ogo, N.; Ashizawa, T.; Oshita, C.; Tai, S.; Ishii, H.; Akiyama, Y.; Asai, A. Identification of a New Series of STAT3 Inhibitors by Virtual Screening. ACS Med. Chem. Lett. 2010, 1 (8), 371–375. https://doi.org/10.1021/ml1000273.
(224) Podvinec, M.; Lim, S. P.; Schmidt, T.; Scarsi, M.; Wen, D.; Sonntag, L.-S.; Sanschagrin, P.; Shenkin, P. S.; Schwede, T. Novel Inhibitors of Dengue Virus Methyltransferase: Discovery by in Vitro-Driven Virtual Screening on a Desktop Computer Grid. J. Med. Chem. 2010, 53 (4), 1483–1495. https://doi.org/10.1021/jm900776m.
(225) Mortier, J.; Masereel, B.; Remouchamps, C.; Ganeff, C.; Piette, J.; frederick, R. NF-ΚB Inducing Kinase (NIK) Inhibitors: Identification of New Scaffolds Using Virtual Screening. Bioorg. & Med. Chem. Lett. 2010, 20 (15), 4515–4520. https://doi.org/10.1016/j.bmcl.2010.06.027.
(226) Xu, W.; Chen, G.; Liew, O. W.; Zuo, Z.; Jiang, H.; Zhu, W. Novel Non-Peptide β-Secretase Inhibitors Derived from Structure-Based Virtual Screening and Bioassay. Bioorg. & Med. Chem. Lett. 2009, 19 (12), 3188–3192. https://doi.org/10.1016/j.bmcl.2009.04.113.
(227) Taylor, J. C.; Bock, C. W.; Takusagawa, F.; Markham, G. D. Discovery of Novel Types of Inhibitors of S-Adenosylmethionine Synthesis by Virtual Screening. J. Med. Chem. 2009, 52 (19), 5967–5973. https://doi.org/10.1021/jm9006142.
(228) Cournia, Z.; Leng, L.; Gandavadi, S.; Du, X.; Bucala, R.; Jorgensen, W. L. Discovery of Human Macrophage Migration Inhibitory Factor (MIF)-CD74 Antagonists via Virtual Screening. J. Med. Chem. 2009, 52 (2), 416. https://doi.org/10.1021/jm801100v.
(229) Lawrence, H. R.; Li, Z.; Richard Yip, M. L.; Sung, S.-S.; Lawrence, N. J.; McLaughlin, M. L.; McManus, G. J.; Zaworotko, M. J.; Sebti, S. M.; Chen, J.; Guida, W. C. Identification of a Disruptor of the MDM2-P53 Protein–Protein Interaction Facilitated by High-Throughput in Silico Docking. Bioorg. & Med. Chem. Lett. 2009, 19 (14), 3756–3759. https://doi.org/10.1016/j.bmcl.2009.04.124.
(230) Heng, S.; Gryncel, K. R.; Kantrowitz, E. R. A Library of Novel Allosteric Inhibitors against Fructose 1,6-Bisphosphatase. Bioorg. Med. Chem. 2009, 17 (11), 3916–3922. https://doi.org/10.1016/j.bmc.2009.04.030.
(231) Turk, S.; Kovač, A.; Boniface, A.; Bostock, J. M.; Chopra, I.; Blanot, D.; Gobec, S. Discovery of New Inhibitors of the Bacterial Peptidoglycan Biosynthesis Enzymes MurD and MurF by Structure-Based Virtual Screening. Bioorg. Med. Chem. 2009, 17 (5), 1884–1889. https://doi.org/10.1016/j.bmc.2009.01.052.
(232) Neres, J.; Brewer, M. L.; Ratier, L.; Botti, H.; Buschiazzo, A.; Edwards, P. N.; Mortenson, P. N.; Charlton, M. H.; Alzari, P. M.; Frasch, A. C.; Bryce, R. A.; Douglas, K. T. Discovery of Novel Inhibitors of Trypanosoma Cruzi Trans-Sialidase from in Silico Screening. Bioorg. & Med. Chem. Lett. 2009, 19 (3), 589–596. https://doi.org/10.1016/j.bmcl.2008.12.065.
(233) Khan, M. T. H.; Fuskevåg, O.-M.; Sylte, I. Discovery of Potent Thermolysin Inhibitors Using Structure Based Virtual Screening and Binding Assays. J. Med. Chem. 2009, 52 (1), 48–61. https://doi.org/10.1021/jm8008019.
(234) Hu, D.-J.; Liu, S.-F.; Huang, T.-H.; Tu, H.-Y.; Zhang, A.-D. Synthesis and Herbicidal Activities of Novel 4-(4-(5-Methyl-3-Arylisoxazol-4-Yl)Thiazol-2-Yl)Piperidyl Carboxamides and Thiocarboxamides. Molecules 2009, 14 (3), 1288–1303. https://doi.org/10.3390/molecules14031288.
(235) Peach, M. L.; Tan, N.; Choyke, S. J.; Giubellino, A.; Athauda, G.; Burke, T. R. Jr.; Nicklaus, M. C.; Bottaro, D. P. Directed Discovery of Agents Targeting the Met Tyrosine Kinase Domain by Virtual Screening. J. Med. Chem. 2009, 52 (4), 943–951. https://doi.org/10.1021/jm800791f.
(236) Moro, W. B.; Yang, Z.; Kane, T.; Brouillette, C. G.; Brouillette, W. J. Virtual Screening to Identify Lead Inhibitors for Bacterial NAD Synthetase (NADs). Bioorg. & Med. Chem. Lett. 2009, 19 (7), 2001–2005. https://doi.org/10.1016/j.bmcl.2009.02.034.
(237) Ko, S.; Lee, M. K.; Shin, D.; Park, H. Structure-Based Virtual Screening Approach to the Discovery of Novel Inhibitors of Factor-Inhibiting HIF-1: Identification of New Chelating Groups for the Active-Site Ferrous Ion. Bioorg. Med. Chem. 2009, 17 (22), 7769–7774. https://doi.org/10.1016/j.bmc.2009.09.034.
(238) Park, H.; Bhattarai, B. R.; Ham, S. W.; Cho, H. Structure-Based Virtual Screening Approach to Identify Novel Classes of PTP1B Inhibitors. Eur. J. Med. Chem. 2009, 44 (8), 3280–3284. https://doi.org/10.1016/j.ejmech.2009.02.011.
(239) Medina-Franco, J. L.; Giulianotti, M. A.; Yu, Y.; Shen, L.; Yao, L.; Singh, N. Discovery of a Novel Protein Kinase B Inhibitor by Structure-Based Virtual Screening. Bioorg. & Med. Chem. Lett. 2009, 19 (16), 4634–4638. https://doi.org/10.1016/j.bmcl.2009.06.078.
(240) Reynisson, J.; Court, W.; O’Neill, C.; Day, J.; Patterson, L.; McDonald, E.; Workman, P.; Katan, M.; Eccles, S. A. The Identification of Novel PLC-γ Inhibitors Using Virtual High Throughput Screening. Bioorg. Med. Chem. 2009, 17 (8), 3169–3176. https://doi.org/10.1016/j.bmc.2009.02.049.
(241) Edward Martucci, W.; Udier-Blagovic, M.; Atreya, C.; Babatunde, O.; Vargo, M. A.; Jorgensen, W. L.; Anderson, K. S. Novel Non-Active Site Inhibitor of Cryptosporidium Hominis TS-DHFR Identified by a Virtual Screen. Bioorg. & Med. Chem. Lett. 2009, 19 (2), 418–423. https://doi.org/10.1016/j.bmcl.2008.11.054.
(242) Park, H.; Li, M.; Choi, J.; Cho, H.; Ham, S. W. Structure-Based Virtual Screening Approach to Identify Novel Classes of Cdc25B Phosphatase Inhibitors. Bioorg. & Med. Chem. Lett. 2009, 19 (15), 4372–4375. https://doi.org/10.1016/j.bmcl.2009.05.078.
(243) Li, H.; Huang, J.; Chen, L.; Liu, X.; Chen, T.; Zhu, J.; Lu, W.; Shen, X.; Li, J.; Hilgenfeld, R.; Jiang, H. Identification of Novel Falcipain-2 Inhibitors as Potential Antimalarial Agents through Structure-Based Virtual Screening. J. Med. Chem. 2009, 52 (15), 4936–4940. https://doi.org/10.1021/jm801622x.
(244) Yi Mok, N.; Chadwick, J.; Kellett, K. A. B.; Hooper, N. M.; Johnson, A. P.; Fishwick, C. W. G. Discovery of Novel Non-Peptide Inhibitors of BACE-1 Using Virtual High-Throughput Screening. Bioorg. & Med. Chem. Lett. 2009, 19 (23), 6770–6774. https://doi.org/10.1016/j.bmcl.2009.09.103.
(245) Kiss, R.; Polgár, T.; Kirabo, A.; Sayyah, J.; Figueroa, N. C.; List, A. F.; Sokol, L.; Zuckerman, K. S.; Gali, M.; Bisht, K. S.; Sayeski, P. P.; Keserű, G. M. Identification of a Novel Inhibitor of JAK2 Tyrosine Kinase by Structure-Based Virtual Screening. Bioorg. & Med. Chem. Lett. 2009, 19 (13), 3598–3601. https://doi.org/10.1016/j.bmcl.2009.04.138.
(246) Chen, C.-S.; Chiou, C.-T.; Chen, G. S.; Chen, S.-C.; Hu, C.-Y.; Chi, W.-K.; Chu, Y.-D.; Hwang, L.-H.; Chen, P.-J.; Chen, D.-S.; Liaw, S.-H.; Chern, J.-W. Structure-Based Discovery of Triphenylmethane Derivatives as Inhibitors of Hepatitis C Virus Helicase. J. Med. Chem. 2009, 52 (9), 2716–2723. https://doi.org/10.1021/jm8011905.
(247) Hong, T.-J.; Park, H.; Kim, Y.-J.; Jeong, J.-H.; Hahn, J.-S. Identification of New Hsp90 Inhibitors by Structure-Based Virtual Screening. Bioorg. & Med. Chem. Lett. 2009, 19 (16), 4839–4842. https://doi.org/10.1016/j.bmcl.2009.06.040.
(248) Coumar, M. S.; Leou, J.-S.; Shukla, P.; Wu, J.-S.; Dixit, A. K.; Lin, W.-H.; Chang, C.-Y.; Lien, T.-W.; Tan, U.-K.; Chen, C.-H.; Hsu, J. T.-A.; Chao, Y.-S.; Wu, S.-Y.; Hsieh, H.-P. Structure-Based Drug Design of Novel Aurora Kinase A Inhibitors: Structural Basis for Potency and Specificity. J. Med. Chem. 2009, 52 (4), 1050–1062. https://doi.org/10.1021/jm801270e.
(249) Azim, M. K.; Ahmed, W.; Khan, I. A.; Rao, N. A.; Khan, K. M. Identification of Acridinyl Hydrazides as Potent Aspartic Protease Inhibitors. Bioorg. & Med. Chem. Lett. 2008, 18 (9), 3011–3015. https://doi.org/10.1016/j.bmcl.2008.02.060.
(250) Chenna, B. C.; Shinkre, B. A.; King, J. R.; Lucius, A. L.; Narayana, S. V. L.; Velu, S. E. Identification of Novel Inhibitors of Bacterial Surface Enzyme Staphylococcus Aureus Sortase A. Bioorg. & Med. Chem. Lett. 2008, 18 (1), 380–385. https://doi.org/10.1016/j.bmcl.2007.10.051.
(251) Cho, Y.; Ioerger, T. R.; Sacchettini, J. C. Discovery of Novel Nitrobenzothiazole Inhibitors for Mycobacterium Tuberculosis ATP Phosphoribosyl Transferase (HisG) through Virtual Screening. J. Med. Chem. 2008, 51 (19), 5984–5992. https://doi.org/10.1021/jm800328v.
(252) Park, H.; Bahn, Y. J.; Jung, S.-K.; Jeong, D. G.; Lee, S.-H.; Seo, I.; Yoon, T.-S.; Kim, S. J.; Ryu, S. E. Discovery of Novel Cdc25 Phosphatase Inhibitors with Micromolar Activity Based on the Structure-Based Virtual Screening. J. Med. Chem. 2008, 51 (18), 5533–5541. https://doi.org/10.1021/jm701157g.
(253) Mukherjee, P.; Desai, P.; Ross, L.; White, E. L.; Avery, M. A. Structure-Based Virtual Screening against SARS-3CLpro to Identify Novel Non-Peptidic Hits. Bioorg. Med. Chem. 2008, 16 (7), 4138–4149. https://doi.org/10.1016/j.bmc.2008.01.011.
(254) Kovač, A.; Konc, J.; Vehar, B.; Bostock, J. M.; Chopra, I.; Janežič, D.; Gobec, S. Discovery of New Inhibitors of D-Alanine:D-Alanine Ligase by Structure-Based Virtual Screening. J. Med. Chem. 2008, 51 (23), 7442–7448. https://doi.org/10.1021/jm800726b.
(255) Welch, K. T.; Turner, T. A.; Preast, C. E. Rational Design of Novel Glycomimetics: Inhibitors of Concanavalin A. Bioorg. & Med. Chem. Lett. 2008, 18 (24), 6573–6575. https://doi.org/10.1016/j.bmcl.2008.09.095.
(256) Cosconati, S.; Hong, J. A.; Novellino, E.; Carroll, K. S.; Goodsell, D. S.; Olson, A. J. Structure-Based Virtual Screening and Biological Evaluation of Mycobacterium Tuberculosis Adenosine 5′-Phosphosulfate Reductase Inhibitors. J. Med. Chem. 2008, 51 (21), 6627–6630. https://doi.org/10.1021/jm800571m.
(257) Park, H.; Jung, S.-K.; Jeong, D. G.; Ryu, S. E.; Kim, S. J. Discovery of Novel PRL-3 Inhibitors Based on the Structure-Based Virtual Screening. Bioorg. & Med. Chem. Lett. 2008, 18 (7), 2250–2255. https://doi.org/10.1016/j.bmcl.2008.03.013.
(258) Deng, G.; Li, W.; Shen, J.; Jiang, H.; Chen, K.; Liu, H. Pyrazolidine-3,5-Dione Derivatives as Potent Non-Steroidal Agonists of Farnesoid X Receptor: Virtual Screening, Synthesis, and Biological Evaluation. Bioorg. & Med. Chem. Lett. 2008, 18 (20), 5497–5502. https://doi.org/10.1016/j.bmcl.2008.09.027.
(259) Taylor, C. M.; Barda, Y.; Kisselev, O. G.; Marshall, G. R. Modulating G-Protein Coupled Receptor/G-Protein Signal Transduction by Small Molecules Suggested by Virtual Screening. J. Med. Chem. 2008, 51 (17), 5297–5303. https://doi.org/10.1021/jm800326q.
(260) Park, H.; Bahn, Y. J.; Jeong, D. G.; Woo, E. J.; Kwon, J. S.; Ryu, S. E. Identification of Novel Inhibitors of Extracellular Signal-Regulated Kinase 2 Based on the Structure-Based Virtual Screening. Bioorg. & Med. Chem. Lett. 2008, 18 (20), 5372–5376. https://doi.org/10.1016/j.bmcl.2008.09.058.
(261) Zhong, S.; Chen, X.; Zhu, X.; Dziegielewska, B.; Bachman, K. E.; Ellenberger, T.; Ballin, J. D.; Wilson, G. M.; Tomkinson, A. E.; MacKerell, A. D. Jr. Identification and Validation of Human DNA Ligase Inhibitors Using Computer-Aided Drug Design. J. Med. Chem. 2008, 51 (15), 4553–4562. https://doi.org/10.1021/jm8001668.
(262) Herschhorn, A.; Hizi, A. Virtual Screening, Identification, and Biochemical Characterization of Novel Inhibitors of the Reverse Transcriptase of Human Immunodeficiency Virus Type-1. J. Med. Chem. 2008, 51 (18), 5702–5713. https://doi.org/10.1021/jm800473d.
(263) Cozza, G.; Gianoncelli, A.; Montopoli, M.; Caparrotta, L.; Venerando, A.; Meggio, F.; Pinna, L. A.; Zagotto, G.; Moro, S. Identification of Novel Protein Kinase CK1 Delta (CK1δ) Inhibitors through Structure-Based Virtual Screening. Bioorg. & Med. Chem. Lett. 2008, 18 (20), 5672–5675. https://doi.org/10.1016/j.bmcl.2008.08.072.
(264) Kiss, R.; Kiss, B.; Könczöl, Á.; Szalai, F.; Jelinek, I.; László, V.; Noszál, B.; Falus, A.; Keserű, G. M. Discovery of Novel Human Histamine H4 Receptor Ligands by Large-Scale Structure-Based Virtual Screening. J. Med. Chem. 2008, 51 (11), 3145–3153. https://doi.org/10.1021/jm7014777.
(265) Ostrov, D. A.; Hernández Prada, J. A.; Corsino, P. E.; Finton, K. A.; Le, N.; Rowe, T. C. Discovery of Novel DNA Gyrase Inhibitors by High-Throughput Virtual Screening. Antimicrob. Agents Chemother. 2007, 51 (10), 3688–3698. https://doi.org/10.1128/AAC.00392-07.
(266) Hirayama, K.; Aoki, S.; Nishikawa, K.; Matsumoto, T.; Wada, K. Identification of Novel Chemical Inhibitors for Ubiquitin C-Terminal Hydrolase-L3 by Virtual Screening. Bioorg. Med. Chem. 2007, 15 (21), 6810–6818. https://doi.org/10.1016/j.bmc.2007.07.016.
(267) Szewczuk, L. M.; Saldanha, S. A.; Ganguly, S.; Bowers, E. M.; Javoroncov, M.; Karanam, B.; Culhane, J. C.; Holbert, M. A.; Klein, D. C.; Abagyan, R.; Cole, P. A. De Novo Discovery of Serotonin N-Acetyltransferase Inhibitors. J. Med. Chem. 2007, 50 (22), 5330–5338. https://doi.org/10.1021/jm0706463.
(268) Betzi, S.; Restouin, A.; Opi, S.; Arold, S. T.; Parrot, I.; Guerlesquin, F.; Morelli, X.; Collette, Y. Protein–Protein Interaction Inhibition (2P2I) Combining High Throughput and Virtual Screening: Application to the HIV-1 Nef Protein. PNAS 2007, 104 (49), 19256–19261. https://doi.org/10.1073/pnas.0707130104.
(269) Hartzoulakis, B.; Rossiter, S.; Gill, H.; O’Hara, B.; Steinke, E.; Gane, P. J.; Hurtado-Guerrero, R.; Leiper, J. M.; Vallance, P.; Rust, J. M.; Selwood, D. L. Discovery of Inhibitors of the Pentein Superfamily Protein Dimethylarginine Dimethylaminohydrolase (DDAH), by Virtual Screening and Hit Analysis. Bioorg. & Med. Chem. Lett. 2007, 17 (14), 3953–3956. https://doi.org/10.1016/j.bmcl.2007…
(270) Furci, L. M.; Lopes, P.; Eakanunkul, S.; Zhong, S.; MacKerell, Alexander D.; Wilks, A. Inhibition of the Bacterial Heme Oxygenases from Pseudomonas Aeruginosa and Neisseria Meningitidis: Novel Antimicrobial Targets. J. Med. Chem. 2007, 50 (16), 3804–3813. https://doi.org/10.1021/jm0700969.
(271) Price, S.; Bordogna, W.; Bull, R. J.; Clark, D. E.; Crackett, P. H.; Dyke, H. J.; Gill, M.; Harris, N. V.; Gorski, J.; Lloyd, J.; Lockey, P. M.; Mullett, J.; Roach, A. G.; Roussel, F.; White, A. B. Identification and Optimisation of a Series of Substituted 5-(1H-Pyrazol-3-Yl)-Thiophene-2-Hydroxamic Acids as Potent Histone Deacetylase (HDAC) Inhibitors. Bioorg. & Med. Chem. Lett. 2007, 17 (2…
(272) Vidal, D.; Blobel, J.; Pérez, Y.; Thormann, M.; Pons, M. Structure-Based Discovery of New Small Molecule Inhibitors of Low Molecular Weight Protein Tyrosine Phosphatase. Eur. J. Med. Chem. 2007, 42 (8), 1102–1108. https://doi.org/10.1016/j.ejmech.2007.01.017.
(273) Liu, H.; Gao, Z.-B.; Yao, Z.; Zheng, S.; Li, Y.; Zhu, W.; Tan, X.; Luo, X.; Shen, J.; Chen, K.; Hu, G.-Y.; Jiang, H. Discovering Potassium Channel Blockers from Synthetic Compound Database by Using Structure-Based Virtual Screening in Conjunction with Electrophysiological Assay. J. Med. Chem. 2007, 50 (1), 83–93. https://doi.org/10.1021/jm060414o.
(274) Richardson, C. M.; Nunns, C. L.; Williamson, D. S.; Parratt, M. J.; Dokurno, P.; Howes, R.; Borgognoni, J.; Drysdale, M. J.; Finch, H.; Hubbard, R. E.; Jackson, P. S.; Kierstan, P.; Lentzen, G.; Moore, J. D.; Murray, J. B.; Simmonite, H.; Surgenor, A. E.; Torrance, C. J. Discovery of a Potent CDK2 Inhibitor with a Novel Binding Mode, Using Virtual Screening and Initial, Structure-Guided Lea…
(275) Park, H.; Kim, Y.-J.; Hahn, J.-S. A Novel Class of Hsp90 Inhibitors Isolated by Structure-Based Virtual Screening. Bioorg. & Med. Chem. Lett. 2007, 17 (22), 6345–6349. https://doi.org/10.1016/j.bmcl.2007.08.069.
(276) Rogers, J. P.; Beuscher; Flajolet, M.; McAvoy, T.; Nairn, A. C.; Olson, A. J.; Greengard, P. Discovery of Protein Phosphatase 2C Inhibitors by Virtual Screening. J. Med. Chem. 2006, 49 (5), 1658–1667. https://doi.org/10.1021/jm051033y.
(277) de Graaf, C.; Oostenbrink, C.; Keizers, P. H. J.; van der Wijst, T.; Jongejan, A.; Vermeulen, N. P. E. Catalytic Site Prediction and Virtual Screening of Cytochrome P450 2D6 Substrates by Consideration of Water and Rescoring in Automated Docking. J. Med. Chem. 2006, 49 (8), 2417–2430. https://doi.org/10.1021/jm0508538.
(278) Golub, A. G.; Yakovenko, O. Ya.; Bdzhola, V. G.; Sapelkin, V. M.; Zien, P.; Yarmoluk, S. M. Evaluation of 3-Carboxy-4(1H)-Quinolones as Inhibitors of Human Protein Kinase CK2. J. Med. Chem. 2006, 49 (22), 6443–6450. https://doi.org/10.1021/jm050048t.
(279) Tsai, K.-C.; Chen, S.-Y.; Liang, P.-H.; Lu, I.-L.; Mahindroo, N.; Hsieh, H.-P.; Chao, Y.-S.; Liu, L.; Liu, D.; Lien, W.; Lin, T.-H.; Wu, S.-Y. Discovery of a Novel Family of SARS-CoV Protease Inhibitors by Virtual Screening and 3D-QSAR Studies. J. Med. Chem. 2006, 49 (12), 3485–3495. https://doi.org/10.1021/jm050852f.
(280) Cavasotto, C. N.; Ortiz, M. A.; Abagyan, R. A.; Piedrafita, F. J. In Silico Identification of Novel EGFR Inhibitors with Antiproliferative Activity against Cancer Cells. Bioorg. & Med. Chem. Lett. 2006, 16 (7), 1969–1974. https://doi.org/10.1016/j.bmcl.2005.12.067.
(281) Kenyon, V.; Chorny, I.; Carvajal, W. J.; Holman, T. R.; Jacobson, M. P. Novel Human Lipoxygenase Inhibitors Discovered Using Virtual Screening with Homology Models. J. Med. Chem. 2006, 49 (4), 1356–1363. https://doi.org/10.1021/jm050639j.
(282) Zhou, Y.; Peng, H.; Ji, Q.; Qi, J.; Zhu, Z.; Yang, C. Discovery of Small Molecule Inhibitors of Integrin Αvβ3 through Structure-Based Virtual Screening. Bioorg. & Med. Chem. Lett. 2006, 16 (22), 5878–5882. https://doi.org/10.1016/j.bmcl.2006.08.061.
(283) Desai, P. V.; Patny, A.; Gut, J.; Rosenthal, P. J.; Tekwani, B.; Srivastava, A.; Avery, M. Identification of Novel Parasitic Cysteine Protease Inhibitors by Use of Virtual Screening. 2. The Available Chemical Directory. J. Med. Chem. 2006, 49 (5), 1576–1584. https://doi.org/10.1021/jm0505765.
(284) Becker, O. M.; Dhanoa, D. S.; Marantz, Y.; Chen, D.; Shacham, S.; Cheruku, S.; Heifetz, A.; Mohanty, P.; Fichman, M.; Sharadendu, A.; Nudelman, R.; Kauffman, M.; Noiman, S. An Integrated in Silico 3D Model-Driven Discovery of a Novel, Potent, and Selective Amidosulfonamide 5-HT1A Agonist (PRX-00023) for the Treatment of Anxiety and Depression. J. Med. Chem. 2006, 49 (11), 3116–3135. https:/…
(285) Louise-May, S.; Yang, W.; Nie, X.; Liu, D.; Deshpande, M. S.; Phadke, A. S.; Huang, M.; Agarwal, A. Discovery of Novel Dialkyl Substituted Thiophene Inhibitors of HCV by in Silico Screening of the NS5B RdRp. Bioorg. & Med. Chem. Lett. 2007, 17 (14), 3905–3909. https://doi.org/10.1016/j.bmcl.2007.04.103.
(286) Floquet, N.; Richez, C.; Durand, P.; Maigret, B.; Badet, B.; Badet-Denisot, M.-A. Discovering New Inhibitors of Bacterial Glucosamine-6P Synthase (GlmS) by Docking Simulations. Bioorg. & Med. Chem. Lett. 2007, 17 (7), 1966–1970. https://doi.org/10.1016/j.bmcl.2007.01.052.
(287) Luo, C.; Xie, P.; Marmorstein, R. Identification of BRAF Inhibitors through in Silico Screening. J. Med. Chem. 2008, 51 (19), 6121–6127. https://doi.org/10.1021/jm800539g.
(288) Ulens, C.; Akdemir, A.; Jongejan, A.; van Elk, R.; Bertrand, S.; Perrakis, A.; Leurs, R.; Smit, A. B.; Sixma, T. K.; Bertrand, D.; de Esch, I. J. P. Use of Acetylcholine Binding Protein in the Search for Novel Α7 Nicotinic Receptor Ligands. In Silico Docking, Pharmacological Screening, and X-Ray Analysis. J. Med. Chem. 2009, 52 (8), 2372–2383. https://doi.org/10.1021/jm801400g.
(289) De Simone, R.; Chini, M. G.; Bruno, I.; Riccio, R.; Mueller, D.; Werz, O.; Bifulco, G. Structure-Based Discovery of Inhibitors of Microsomal Prostaglandin E2 Synthase−1, 5-Lipoxygenase and 5-Lipoxygenase-Activating Protein: Promising Hits for the Development of New Anti-Inflammatory Agents. J. Med. Chem. 2011, 54 (6), 1565–1575. https://doi.org/10.1021/jm101238d.
(290) Navarro-Fernández, J.; Pérez-Sánchez, H.; Martínez-Martínez, I.; Meliciani, I.; Guerrero, J. A.; Vicente, V.; Corral, J.; Wenzel, W. In Silico Discovery of a Compound with Nanomolar Affinity to Antithrombin Causing Partial Activation and Increased Heparin Affinity. J. Med. Chem. 2012, 55 (14), 6403–6412. https://doi.org/10.1021/jm300621j.
(291) Lin, D. L.; Tran, T.; Adams, C.; Alam, J. Y.; Herron, S. R.; Tolmasky, M. E. Inhibitors of the Aminoglycoside 6′-N-Acetyltransferase Type Ib [AAC(6′)-Ib] Identified by in Silico Molecular Docking. Bioorg. & Med. Chem. Lett. 2013, 23 (20), 5694–5698. https://doi.org/10.1016/j.bmcl.2013.08.016.
(292) Seiler, C. L.; Richards, K. A.; Jakubowski, H. V.; McIntee, E. J. Identification of New Inhibitors for Low Molecular Weight Protein Tyrosine Phosphatase Isoform B. Bioorg. & Med. Chem. Lett. 2013, 23 (21), 5912–5914. https://doi.org/10.1016/j.bmcl.2013.08.079.
(293) Katane, M.; Osaka, N.; Matsuda, S.; Maeda, K.; Kawata, T.; Saitoh, Y.; Sekine, M.; Furuchi, T.; Doi, I.; Hirono, S.; Homma, H. Identification of Novel D-Amino Acid Oxidase Inhibitors by in Silico Screening and Their Functional Characterization in Vitro. J. Med. Chem. 2013, 56 (5), 1894–1907. https://doi.org/10.1021/jm3017865.
(294) Teo, T.; Yang, Y.; Yu, M.; Basnet, S. K. C.; Gillam, T.; Hou, J.; Schmid, R. M.; Kumarasiri, M.; Diab, S.; Albrecht, H.; Sykes, M. J.; Wang, S. An Integrated Approach for Discovery of Highly Potent and Selective Mnk Inhibitors: Screening, Synthesis and SAR Analysis. Eur. J. Med. Chem. 2015, 103, 539–550. https://doi.org/10.1016/j.ejmech.2015.09.008.
(295) Katane, M.; Yamada, S.; Kawaguchi, G.; Chinen, M.; Matsumura, M.; Ando, T.; Doi, I.; Nakayama, K.; Kaneko, Y.; Matsuda, S.; Saitoh, Y.; Miyamoto, T.; Sekine, M.; Yamaotsu, N.; Hirono, S.; Homma, H. Identification of Novel D-Aspartate Oxidase Inhibitors by in Silico Screening and Their Functional and Structural Characterization in Vitro. J. Med. Chem. 2015, 58 (18), 7328–7340. https://doi.or…
(296) Chen, Y.; Ruben, E. A.; Rajadas, J.; Teng, N. N. H. In Silico Investigation of FOXM1 Binding and Novel Inhibitors in Epithelial Ovarian Cancer. Bioorg. Med. Chem. 2015, 23 (15), 4576–4582. https://doi.org/10.1016/j.bmc.2015.06.002.
(297) Zhao, Y.; Wang, Z.; Zhang, J.; Zhou, H. Identification of SENP1 Inhibitors through in Silico Screening and Rational Drug Design. Eur. J. Med. Chem. 2016, 122, 178–184. https://doi.org/10.1016/j.ejmech.2016.06.018.
(298) Spiliotopoulos, D.; Wamhoff, E.-C.; Lolli, G.; Rademacher, C.; Caflisch, A. Discovery of BAZ2A Bromodomain Ligands. Eur. J. Med. Chem. 2017, 139, 564–572. https://doi.org/10.1016/j.ejmech.2017.08.028.
(299) Wood, S. D.; Grant, W.; Adrados, I.; Choi, J. Y.; Alburger, J. M.; Duckett, D. R.; Roush, W. R. In Silico HTS and Structure Based Optimization of Indazole-Derived ULK1 Inhibitors. ACS Med. Chem. Lett. 2017, 8 (12), 1258–1263. https://doi.org/10.1021/acsmedchemlett.7b00344.
(300) Ali, I.; Lee, J.; Go, A.; Choi, G.; Lee, K. Discovery of Novel [1,2,4]Triazolo[4,3-a]Quinoxaline Aminophenyl Derivatives as BET Inhibitors for Cancer Treatment. Bioorg. & Med. Chem. Lett. 2017, 27 (20), 4606–4613. https://doi.org/10.1016/j.bmcl.2017.09.025.
(301) Mundra, S.; Thakur, V.; Bello, A. M.; Rathore, S.; Asad, M.; Wei, L.; Yang, J.; Chakka, S. K.; Mahesh, R.; Malhotra, P.; Mohmmed, A.; Kotra, L. P. A Novel Class of Plasmodial ClpP Protease Inhibitors as Potential Antimalarial Agents. Bioorg. Med. Chem. 2017, 25 (20), 5662–5677. https://doi.org/10.1016/j.bmc.2017.08.049.
(302) Poongavanam, V.; Corona, A.; Steinmann, C.; Scipione, L.; Grandi, N.; Pandolfi, F.; Santo, R. D.; Costi, R.; Esposito, F.; Tramontano, E.; Kongsted, J. Structure-Guided Approach Identifies a Novel Class of HIV-1 Ribonuclease H Inhibitors: Binding Mode Insights through Magnesium Complexation and Site-Directed Mutagenesis Studies. Med. Chem. Commun. 2018, 9 (3), 562–575. https://doi.org/10.10…
(303) Shaikh, F.; Zhao, Y.; Alvarez, L.; Iliopoulou, M.; Lohans, C.; Schofield, C. J.; Padilla-Parra, S.; Siu, S. W. I.; Fry, E. E.; Ren, J.; Stuart, D. I. Structure-Based in Silico Screening Identifies a Potent Ebolavirus Inhibitor from a Traditional Chinese Medicine Library. J. Med. Chem. 2019, 62 (6), 2928–2937. https://doi.org/10.1021/acs.jmedchem.8b01328.
(304) Smith, S. A.; Sessions, R. B.; Shoemark, D. K.; Williams, C.; Ebrahimighaei, R.; McNeill, M. C.; Crump, M. P.; McKay, T. R.; Harris, G.; Newby, A. C.; Bond, M. Antiproliferative and Antimigratory Effects of a Novel YAP–TEAD Interaction Inhibitor Identified Using in Silico Molecular Docking. J. Med. Chem. 2019, 62 (3), 1291–1305. https://doi.org/10.1021/acs.jmedchem.8b01402.
(305) Khair, N. Z.; Lenjisa, J. L.; Tadesse, S.; Kumarasiri, M.; Basnet, S. K. C.; Mekonnen, L. B.; Li, M.; Diab, S.; Sykes, M. J.; Albrecht, H.; Milne, R.; Wang, S. Discovery of CDK5 Inhibitors through Structure-Guided Approach. ACS Med. Chem. Lett. 2019, 10 (5), 786–791. https://doi.org/10.1021/acsmedchemlett.9b00029.
(306) Foloppe, N.; Fisher, L. M.; Howes, R.; Potter, A.; Robertson, A. G. S.; Surgenor, A. E. Identification of Chemically Diverse Chk1 Inhibitors by Receptor-Based Virtual Screening. Bioorg. Med. Chem. 2006, 14 (14), 4792–4802. https://doi.org/10.1016/j.bmc.2006.03.021.
(307) Phan, J.; Tropea, J. E.; Waugh, D. S. Structure-Assisted Discovery of Variola Major H1 Phosphatase Inhibitors. Acta Cryst. D 2007, 63 (6), 698–704. https://doi.org/10.1107/S0907444907014904.
(308) Kuo, C.-J.; Guo, R.-T.; Lu, I.-L.; Liu, H.-G.; Wu, S.-Y.; Ko, T.-P.; Wang, A. H.-J.; Liang, P.-H. Structure-Based Inhibitors Exhibit Differential Activities against Helicobacter Pylori and Escherichia Coli Undecaprenyl Pyrophosphate Synthases. BioMed Res. Int. 2008, 2008, e841312. https://doi.org/10.1155/2008/841312.
(309) Pereira, H. M.; Berdini, V.; Ferri, M. R.; Cleasby, A.; Garratt, R. C. Crystal Structure of Schistosoma Purine Nucleoside Phosphorylase Complexed with a Novel Monocyclic Inhibitor. Acta Trop. 2010, 114 (2), 97–102. https://doi.org/10.1016/j.actatropica.2010.01.010.
(310) Takashima, Y.; Mizohata, E.; Krungkrai, S. R.; Fukunishi, Y.; Kinoshita, T.; Sakata, T.; Matsumura, H.; Krungkrai, J.; Horii, T.; Inoue, T. The in Silico Screening and X-Ray Structure Analysis of the Inhibitor Complex of Plasmodium Falciparum Orotidine 5′-Monophosphate Decarboxylase. J. Biochem. 2012, 152 (2), 133–138. https://doi.org/10.1093/jb/mvs070.
(311) Jordheim, L. P.; Marton, Z.; Rhimi, M.; Cros-Perrial, E.; Lionne, C.; Peyrottes, S.; Dumontet, C.; Aghajari, N.; Chaloin, L. Identification and Characterization of Inhibitors of Cytoplasmic 5′-Nucleotidase CN-II Issued from Virtual Screening. Biochem. Pharmacol. 2013, 85 (4), 497–506. https://doi.org/10.1016/j.bcp.2012.11.024.
(312) Wiggers, H. J.; Rocha, J. R.; Fernandes, W. B.; Sesti-Costa, R.; Carneiro, Z. A.; Cheleski, J.; da Silva, A. B. F.; Juliano, L.; Cezari, M. H. S.; Silva, J. S.; McKerrow, J. H.; Montanari, C. A. Non-Peptidic Cruzain Inhibitors with Trypanocidal Activity Discovered by Virtual Screening and In Vitro Assay. PLoS Negl. Trop. Dis. 2013, 7 (8), e2370. https://doi.org/10.1371/journal.pntd.0002370.
(313) Brown, C. S.; Lee, M. S.; Leung, D. W.; Wang, T.; Xu, W.; Luthra, P.; Anantpadma, M.; Shabman, R. S.; Melito, L. M.; MacMillan, K. S.; Borek, D. M.; Otwinowski, Z.; Ramanan, P.; Stubbs, A. J.; Peterson, D. S.; Binning, J. M.; Tonelli, M.; Olson, M. A.; Davey, R. A.; Ready, J. M.; Basler, C. F.; Amarasinghe, G. K. In Silico Derived Small Molecules Bind the Filovirus VP35 Protein and Inhibit …
(314) Niwa, H.; Mikuni, J.; Sasaki, S.; Tomabechi, Y.; Honda, K.; Ikeda, M.; Ohsawa, N.; Wakiyama, M.; Handa, N.; Shirouzu, M.; Honma, T.; Tanaka, A.; Yokoyama, S. Crystal Structures of the S6K1 Kinase Domain in Complexes with Inhibitors. J. Struct. Funct. Genomics 2014, 15 (3), 153–164. https://doi.org/10.1007/s10969-014-9188-8.
(315) Kincaid, V. A.; London, N.; Wangkanont, K.; Wesener, D. A.; Marcus, S. A.; Héroux, A.; Nedyalkova, L.; Talaat, A. M.; Forest, K. T.; Shoichet, B. K.; Kiessling, L. L. Virtual Screening for UDP-Galactopyranose Mutase Ligands Identifies a New Class of Antimycobacterial Agents. ACS Chem. Biol. 2015, 10 (10), 2209–2218. https://doi.org/10.1021/acschembio.5b00370.
(316) Ouizougun-Oubari, M.; Pereira, N.; Tarus, B.; Galloux, M.; Lassoued, S.; Fix, J.; Tortorici, M. A.; Hoos, S.; Baron, B.; England, P.; Desmaële, D.; Couvreur, P.; Bontems, F.; Rey, F. A.; Eléouët, J.-F.; Sizun, C.; Slama-Schwok, A.; Duquerroy, S. A Druggable Pocket at the Nucleocapsid/Phosphoprotein Interaction Site of Human Respiratory Syncytial Virus. J. Virol. 2015, 89 (21), 11129–11143. …
(317) Yokoyama, T.; Takaki, S.; Chosa, K.; Sato, T.; Suico, M. A.; Teranishi, Y.; Shuto, T.; Mizuguchi, M.; Kai, H. Structural Stabilization of Transthyretin by a New Compound, 6-Benzoyl-2-Hydroxy-1H-Benzo[de]Isoquinoline-1,3(2H)-Dione. J. Pharmacol. Sci. 2015, 129 (4), 240–243. https://doi.org/10.1016/j.jphs.2015.09.006.
(318) Brecher, M.; Chen, H.; Li, Z.; Banavali, N. K.; Jones, S. A.; Zhang, J.; Kramer, L. D.; Li, H. Identification and Characterization of Novel Broad-Spectrum Inhibitors of the Flavivirus Methyltransferase. ACS Infect. Dis. 2015, 1 (8), 340–349. https://doi.org/10.1021/acsinfecdis.5b00070.
(319) Soukarieh, F.; Nowicki, M. W.; Bastide, A.; Pöyry, T.; Jones, C.; Dudek, K.; Patwardhan, G.; Meullenet, F.; Oldham, N. J.; Walkinshaw, M. D.; Willis, A. E.; Fischer, P. M. Design of Nucleotide-Mimetic and Non-Nucleotide Inhibitors of the Translation Initiation Factor EIF4E: Synthesis, Structural and Functional Characterisation. Eur. J. Med. Chem. 2016, 124, 200–217. https://doi.org/10.1016/…
(320) Zhang, J.; Begum, A.; Brännström, K.; Grundström, C.; Iakovleva, I.; Olofsson, A.; Sauer-Eriksson, A. E.; Andersson, P. L. Structure-Based Virtual Screening Protocol for in Silico Identification of Potential Thyroid Disrupting Chemicals Targeting Transthyretin. Environ. Sci. Technol. 2016, 50 (21), 11984–11993. https://doi.org/10.1021/acs.est.6b02771.
(321) Capelli, D.; Cerchia, C.; Montanari, R.; Loiodice, F.; Tortorella, P.; Laghezza, A.; Cervoni, L.; Pochetti, G.; Lavecchia, A. Structural Basis for PPAR Partial or Full Activation Revealed by a Novel Ligand Binding Mode. Sci. Rep. 2016, 6 (1), 34792. https://doi.org/10.1038/srep34792.
(322) Fu, L.; Wang, S.; Wang, X.; Wang, P.; Zheng, Y.; Yao, D.; Guo, M.; Zhang, L.; Ouyang, L. Crystal Structure-Based Discovery of a Novel Synthesized PARP1 Inhibitor (OL-1) with Apoptosis-Inducing Mechanisms in Triple-Negative Breast Cancer. Scientific Reports 2016, 6. https://doi.org/10.1038/s41598-016-0007-2.
(323) Mishra, A. K.; Singh, N.; Agnihotri, P.; Mishra, S.; Singh, S. P.; Kolli, B. K.; Chang, K. P.; Sahasrabuddhe, A. A.; Siddiqi, M. I.; Pratap, J. V. Discovery of Novel Inhibitors for Leishmania Nucleoside Diphosphatase Kinase (NDK) Based on Its Structural and Functional Characterization. J. Comput. Aided Mol. Des. 2017, 31 (6), 547–562. https://doi.org/10.1007/s10822-017-0022-9.
(324) Ahmad, Md. F.; Alam, I.; Huff, S. E.; Pink, J.; Flanagan, S. A.; Shewach, D.; Misko, T. A.; Oleinick, N. L.; Harte, W. E.; Viswanathan, R.; Harris, M. E.; Dealwis, C. G. Potent Competitive Inhibition of Human Ribonucleotide Reductase by a Nonnucleoside Small Molecule. PNAS 2017, 114 (31), 8241–8246. https://doi.org/10.1073/pnas.1620220114.
(325) Jiang, H.; Xing, J.; Wang, C.; Zhang, H.; Yue, L.; Wan, X.; Chen, W.; Ding, H.; Xie, Y.; Tao, H.; Chen, Z.; Jiang, H.; Chen, K.; Chen, S.; Zheng, M.; Zhang, Y.; Luo, C. Discovery of Novel BET Inhibitors by Drug Repurposing of Nitroxoline and Its Analogues. Org. Biomol. Chem. 2017, 15 (44), 9352–9361. https://doi.org/10.1039/C7OB02369C.
(326) Simoben, C. V.; Robaa, D.; Chakrabarti, A.; Schmidtkunz, K.; Marek, M.; Lancelot, J.; Kannan, S.; Melesina, J.; Shaik, T. B.; Pierce, R. J.; Romier, C.; Jung, M.; Sippl, W. A Novel Class of Schistosoma Mansoni Histone Deacetylase 8 (HDAC8) Inhibitors Identified by Structure-Based Virtual Screening and In Vitro Testing. Molecules 2018, 23 (3), 566. https://doi.org/10.3390/molecules23030566.
(327) Damm-Ganamet, K. L.; Arora, N.; Becart, S.; Edwards, J. P.; Lebsack, A. D.; McAllister, H. M.; Nelen, M. I.; Rao, N. L.; Westover, L.; Wiener, J. J. M.; Mirzadegan, T. Accelerating Lead Identification by High Throughput Virtual Screening: Prospective Case Studies from the Pharmaceutical Industry. J. Chem. Inf. Model. 2019, 59 (5), 2046–2062. https://doi.org/10.1021/acs.jcim.8b00941.
(328) Gupta, A. K.; Wang, X.; Pagba, C. V.; Prakash, P.; Sarkar-Banerjee, S.; Putkey, J.; Gorfe, A. A. Multi-Target, Ensemble-Based Virtual Screening Yields Novel Allosteric KRAS Inhibitors at High Success Rate. Chem. Biol. Drug Des. 2019, 94 (2), 1441–1456. https://doi.org/10.1111/cbdd.13519.
(329) Tubeleviciute-Aydin, A.; Beautrait, A.; Lynham, J.; Sharma, G.; Gorelik, A.; Deny, L. J.; Soya, N.; Lukacs, G. L.; Nagar, B.; Marinier, A.; LeBlanc, A. C. Identification of Allosteric Inhibitors against Active Caspase-6. Sci. Rep. 2019, 9 (1), 5504. https://doi.org/10.1038/s41598-019-41930-7.
(330) Peng, S.; Xiao, W.; Ju, D.; Sun, B.; Hou, N.; Liu, Q.; Wang, Y.; Zhao, H.; Gao, C.; Zhang, S.; Cao, R.; Li, P.; Huang, H.; Ma, Y.; Wang, Y.; Lai, W.; Ma, Z.; Zhang, W.; Huang, S.; Wang, H.; Zhang, Z.; Zhao, L.; Cai, T.; Zhao, Y.-L.; Wang, F.; Nie, Y.; Zhi, G.; Yang, Y.-G.; Zhang, E. E.; Huang, N. Identification of Entacapone as a Chemical Inhibitor of FTO Mediating Metabolic Regulation thro…
(331) Correy, G. J.; Zaidman, D.; Harmelin, A.; Carvalho, S.; Mabbitt, P. D.; Calaora, V.; James, P. J.; Kotze, A. C.; Jackson, C. J.; London, N. Overcoming Insecticide Resistance through Computational Inhibitor Design. PNAS 2019, 116 (42), 21012–21021. https://doi.org/10.1073/pnas.1909130116.
(332) Hughes, T. E.; Del Rosario, J. S.; Kapoor, A.; Yazici, A. T.; Yudin, Y.; Fluck, E. C., III; Filizola, M.; Rohacs, T.; Moiseenkova-Bell, V. Y. Structure-Based Characterization of Novel TRPV5 Inhibitors. eLife 2019, 8, e49572. https://doi.org/10.7554/eLife.49572.
(333) Kamsri, P.; Hanwarinroj, C.; Phusi, N.; Pornprom, T.; Chayajarus, K.; Punkvang, A.; Suttipanta, N.; Srimanote, P.; Suttisintong, K.; Songsiriritthigul, C.; Saparpakorn, P.; Hannongbua, S.; Rattanabunyong, S.; Seetaha, S.; Choowongkomon, K.; Sureram, S.; Kittakoop, P.; Hongmanee, P.; Santanirand, P.; Chen, Z.; Zhu, W.; Blood, R. A.; Takebayashi, Y.; Hinchliffe, P.; Mulholland, A. J.; Spencer…
(334) Yan, X. C.; Sanders, J. M.; Gao, Y.-D.; Tudor, M.; Haidle, A. M.; Klein, D. J.; Converso, A.; Lesburg, C. A.; Zang, Y.; Wood, H. B. Augmenting Hit Identification by Virtual Screening Techniques in Small Molecule Drug Discovery. J. Chem. Inf. Model. 2020, 60 (9), 4144–4152. https://doi.org/10.1021/acs.jcim.0c00113.
(335) F, S.; R, L.; M, R.; Sn, R.; W, R.; S, L.; Ev, O.; Nr, Q.; A, M.; S, G.; S, A.; T, S.; I, K.-I.; Rc, L.; Cas, B.; N, H.; Sn, M.; J, E.; S, H.; P, W.; M, C.; Mj, S. Hit Identification of New Potent PqsR Antagonists as Inhibitors of Quorum Sensing in Planktonic and Biofilm Grown Pseudomonas Aeruginosa. Front. Chem. 2020, 8. https://doi.org/10.3389/fchem.2020.00204.
(336) Kim, D.-G.; Cho, S.; Lee, K.-Y.; Cheon, S.-H.; Yoon, H.-J.; Lee, J.-Y.; Kim, D.; Shin, K.-S.; Koh, C.-H.; Koo, J. S.; Choi, Y.; Lee, H. H.; Oh, Y.-K.; Jeong, Y.-S.; Chung, S.-J.; Baek, M.; Jung, K.-Y.; Lim, H. J.; Kim, H. S.; Park, S. J.; Lee, J.-Y.; Lee, S. J.; Lee, B.-J. Crystal Structures of Human NSDHL and Development of Its Novel Inhibitor with the Potential to Suppress EGFR Activity. …
(337) Huang, Y.; Mu, K.; Teng, X.; Zhao, Y.; Funato, Y.; Miki, H.; Zhu, W.; Xu, Z.; Hattori, M. Identification and Mechanistic Analysis of an Inhibitor of the CorC Mg2+ Transporter. iScience 2021, 24 (4), 102370. https://doi.org/10.1016/j.isci.2021.102370.
(338) Pang, L.; Weeks, S. D.; Juhás, M.; Strelkov, S. V.; Zitko, J.; Van Aerschot, A. Towards Novel 3-Aminopyrazinamide-Based Prolyl-TRNA Synthetase Inhibitors: In Silico Modelling, Thermal Shift Assay and Structural Studies. Int. J. Mol. Sci. 2021, 22 (15), 7793. https://doi.org/10.3390/ijms22157793.
(339) Kori, S.; Shibahashi, Y.; Ekimoto, T.; Nishiyama, A.; Yoshimi, S.; Yamaguchi, K.; Nagatoishi, S.; Ohta, M.; Tsumoto, K.; Nakanishi, M.; Defossez, P.-A.; Ikeguchi, M.; Arita, K. Structure-Based Screening Combined with Computational and Biochemical Analyses Identified the Inhibitor Targeting the Binding of DNA Ligase 1 to UHRF1. Bioorg. Med. Chem. 2021, 52, 116500. https://doi.org/10.1016/j.b…
(340) Cossu, F.; Camelliti, S.; Lecis, D.; Sorrentino, L.; Majorini, M. T.; Milani, M.; Mastrangelo, E. Structure-Based Identification of a New IAP-Targeting Compound That Induces Cancer Cell Death Inducing NF-ΚB Pathway. Comput. Struct. Biotechnol. J. 2021, 19, 6366–6374. https://doi.org/10.1016/j.csbj.2021.11.034.
(341) Clyde, A.; Galanie, S.; Kneller, D. W.; Ma, H.; Babuji, Y.; Blaiszik, B.; Brace, A.; Brettin, T.; Chard, K.; Chard, R.; Coates, L.; Foster, I.; Hauner, D.; Kertesz, V.; Kumar, N.; Lee, H.; Li, Z.; Merzky, A.; Schmidt, J. G.; Tan, L.; Titov, M.; Trifan, A.; Turilli, M.; Van Dam, H.; Chennubhotla, S. C.; Jha, S.; Kovalevsky, A.; Ramanathan, A.; Head, M. S.; Stevens, R. High-Throughput Virtual…
(342) Xiong, M.; Nie, T.; Shao, Q.; Li, M.; Su, H.; Xu, Y. In Silico Screening-Based Discovery of Novel Covalent Inhibitors of the SARS-CoV-2 3CL Protease. Eur. J. Med. Chem. 2022, 231, 114130. https://doi.org/10.1016/j.ejmech.2022.114130.
(343) Luttens, A.; Gullberg, H.; Abdurakhmanov, E.; Vo, D. D.; Akaberi, D.; Talibov, V. O.; Nekhotiaeva, N.; Vangeel, L.; De Jonghe, S.; Jochmans, D.; Krambrich, J.; Tas, A.; Lundgren, B.; Gravenfors, Y.; Craig, A. J.; Atilaw, Y.; Sandström, A.; Moodie, L. W. K.; Lundkvist, Å.; van Hemert, M. J.; Neyts, J.; Lennerstrand, J.; Kihlberg, J.; Sandberg, K.; Danielson, U. H.; Carlsson, J. Ultralarge Vi…
(344) Unoh, Y.; Uehara, S.; Nakahara, K.; Nobori, H.; Yamatsu, Y.; Yamamoto, S.; Maruyama, Y.; Taoda, Y.; Kasamatsu, K.; Suto, T.; Kouki, K.; Nakahashi, A.; Kawashima, S.; Sanaki, T.; Toba, S.; Uemura, K.; Mizutare, T.; Ando, S.; Sasaki, M.; Orba, Y.; Sawa, H.; Sato, A.; Sato, T.; Kato, T.; Tachibana, Y. Discovery of S-217622, a Noncovalent Oral SARS-CoV-2 3CL Protease Inhibitor Clinical Candidat…
(345) O’Mahony, G.; Petersen, J.; Ek, M.; Rae, R.; Johansson, C.; Jianming, L.; Prokoph, N.; Bergström, F.; Bamberg, K.; Giordanetto, F.; Zarrouki, B.; Karlsson, D.; Hogner, A. Discovery by Virtual Screening of an Inhibitor of CDK5-Mediated PPARγ Phosphorylation. ACS Med. Chem. Lett. 2022, 13 (4), 681–686. https://doi.org/10.1021/acsmedchemlett.1c00715.
(346) Levit Kaplan, A.; Strachan, R. T.; Braz, J. M.; Craik, V.; Slocum, S.; Mangano, T.; Amabo, V.; O’Donnell, H.; Lak, P.; Basbaum, A. I.; Roth, B. L.; Shoichet, B. K. Structure-Based Design of a Chemical Probe Set for the 5-HT5A Serotonin Receptor. J. Med. Chem. 2022, 65 (5), 4201–4217. https://doi.org/10.1021/acs.jmedchem.1c02031.
(347) Alon, A.; Lyu, J.; Braz, J. M.; Tummino, T. A.; Craik, V.; O’Meara, M. J.; Webb, C. M.; Radchenko, D. S.; Moroz, Y. S.; Huang, X.-P.; Liu, Y.; Roth, B. L.; Irwin, J. J.; Basbaum, A. I.; Shoichet, B. K.; Kruse, A. C. Structures of the Σ2 Receptor Enable Docking for Bioactive Ligand Discovery. Nature 2021, 600 (7890), 759–764. https://doi.org/10.1038/s41586-021-04175-x.
(348) Stein, R. M.; Kang, H. J.; McCorvy, J. D.; Glatfelter, G. C.; Jones, A. J.; Che, T.; Slocum, S.; Huang, X.-P.; Savych, O.; Moroz, Y. S.; Stauch, B.; Johansson, L. C.; Cherezov, V.; Kenakin, T.; Irwin, J. J.; Shoichet, B. K.; Roth, B. L.; Dubocovich, M. L. Virtual Discovery of Melatonin Receptor Ligands to Modulate Circadian Rhythms. Nature 2020, 579 (7800), 609–614. https://doi.org/10.1038/…
(349) Sadybekov, A. A.; Sadybekov, A. V.; Liu, Y.; Iliopoulos-Tsoutsouvas, C.; Huang, X.-P.; Pickett, J.; Houser, B.; Patel, N.; Tran, N. K.; Tong, F.; Zvonok, N.; Jain, M. K.; Savych, O.; Radchenko, D. S.; Nikas, S. P.; Petasis, N. A.; Moroz, Y. S.; Roth, B. L.; Makriyannis, A.; Katritch, V. Synthon-Based Ligand Discovery in Virtual Libraries of over 11 Billion Compounds. Nature 2022, 601 (7893)…
(350) Cao, R.; Liu, M.; Yin, M.; Liu, Q.; Wang, Y.; Huang, N. Discovery of Novel Tubulin Inhibitors via Structure-Based Hierarchical Virtual Screening. J. Chem. Inf. Model. 2012, 52 (10), 2730–2740. https://doi.org/10.1021/ci300302c.
(351) Li, W.; Wan, X.; Zeng, F.; Xie, Y.; Wang, Y.; Zhang, W.; Li, L.; Huang, N. More than Just a GPCR Ligand: Structure-Based Discovery of Thioridazine Derivatives as Pim-1 Kinase Inhibitors. Med. Chem. Commun. 2014, 5 (4), 507–511. https://doi.org/10.1039/C4MD00030G.
(352) Cao, R.; Wang, Y.; Huang, N. Discovery of 2-Acylaminothiophene-3-Carboxamides as Multitarget Inhibitors for BCR-ABL Kinase and Microtubules. J. Chem. Inf. Model. 2015, 55 (11), 2435–2442. https://doi.org/10.1021/acs.jcim.5b00540.
(353) Zhou, Y.; Ma, J.; Lin, X.; Huang, X.-P.; Wu, K.; Huang, N. Structure-Based Discovery of Novel and Selective 5-Hydroxytryptamine 2B Receptor Antagonists for the Treatment of Irritable Bowel Syndrome. J. Med. Chem. 2016, 59 (2), 707–720. https://doi.org/10.1021/acs.jmedchem.5b01631.
(354) Korczynska, M.; Clark, M. J.; Valant, C.; Xu, J.; Moo, E. V.; Albold, S.; Weiss, D. R.; Torosyan, H.; Huang, W.; Kruse, A. C.; Lyda, B. R.; May, L. T.; Baltos, J.-A.; Sexton, P. M.; Kobilka, B. K.; Christopoulos, A.; Shoichet, B. K.; Sunahara, R. K. Structure-Based Discovery of Selective Positive Allosteric Modulators of Antagonists for the M2 Muscarinic Acetylcholine Receptor. PNAS 2018, 1…
(355) Lansu, K.; Karpiak, J.; Liu, J.; Huang, X.-P.; McCorvy, J. D.; Kroeze, W. K.; Che, T.; Nagase, H.; Carroll, F. I.; Jin, J.; Shoichet, B. K.; Roth, B. L. In Silico Design of Novel Probes for the Atypical Opioid Receptor MRGPRX2. Nat. Chem. Biol. 2017, 13 (5), 529–536. https://doi.org/10.1038/nchembio.2334.
(356) Manglik, A.; Lin, H.; Aryal, D. K.; McCorvy, J. D.; Dengler, D.; Corder, G.; Levit, A.; Kling, R. C.; Bernat, V.; Hübner, H.; Huang, X.-P.; Sassano, M. F.; Giguère, P. M.; Löber, S.; Da Duan; Scherrer, G.; Kobilka, B. K.; Gmeiner, P.; Roth, B. L.; Shoichet, B. K. Structure-Based Discovery of Opioid Analgesics with Reduced Side Effects. Nature 2016, 537 (7619), 185–190. https://doi.org/10.10…
(357) Rettenmaier, T. J.; Fan, H.; Karpiak, J.; Doak, A.; Sali, A.; Shoichet, B. K.; Wells, J. A. Small-Molecule Allosteric Modulators of the Protein Kinase PDK1 from Structure-Based Docking. J. Med. Chem. 2015, 58 (20), 8285–8291. https://doi.org/10.1021/acs.jmedchem.5b01216.
(358) Korczynska, M.; Xiang, D. F.; Zhang, Z.; Xu, C.; Narindoshvili, T.; Kamat, S. S.; Williams, H. J.; Chang, S. S.; Kolb, P.; Hillerich, B.; Sauder, J. M.; Burley, S. K.; Almo, S. C.; Swaminathan, S.; Shoichet, B. K.; Raushel, F. M. Functional Annotation and Structural Characterization of a Novel Lactonase Hydrolyzing D-Xylono-1,4-Lactone-5-Phosphate and l-Arabino-1,4-Lactone-5-Phosphate. Bioc…
(359) Kruse, A. C.; Weiss, D. R.; Rossi, M.; Hu, J.; Hu, K.; Eitel, K.; Gmeiner, P.; Wess, J.; Kobilka, B. K.; Shoichet, B. K. Muscarinic Receptors as Model Targets and Antitargets for Structure-Based Ligand Discovery. Mol. Pharmacol. 2013, 84 (4), 528–540. https://doi.org/10.1124/mol.113.087551.
(360) Benod, C.; Carlsson, J.; Uthayaruban, R.; Hwang, P.; Irwin, J. J.; Doak, A. K.; Shoichet, B. K.; Sablin, E. P.; Fletterick, R. J. Structure-Based Discovery of Antagonists of Nuclear Receptor LRH-1*. J. Biol. Chem. 2013, 288 (27), 19830–19844. https://doi.org/10.1074/jbc.M112.411686.
(361) Weiss, D. R.; Ahn, S.; Sassano, M. F.; Kleist, A.; Zhu, X.; Strachan, R.; Roth, B. L.; Lefkowitz, R. J.; Shoichet, B. K. Conformation Guides Molecular Efficacy in Docking Screens of Activated β-2 Adrenergic G Protein Coupled Receptor. ACS Chem. Biol. 2013, 8 (5), 1018–1026. https://doi.org/10.1021/cb400103f.
(362) Mysinger, M. M.; Weiss, D. R.; Ziarek, J. J.; Gravel, S.; Doak, A. K.; Karpiak, J.; Heveker, N.; Shoichet, B. K.; Volkman, B. F. Structure-Based Ligand Discovery for the Protein–Protein Interface of Chemokine Receptor CXCR4. PNAS 2012, 109 (14), 5517–5522. https://doi.org/10.1073/pnas.1120431109.
(363) Carlsson, J.; Coleman, R. G.; Setola, V.; Irwin, J. J.; Fan, H.; Schlessinger, A.; Sali, A.; Roth, B. L.; Shoichet, B. K. Ligand Discovery from a Dopamine D3 Receptor Homology Model and Crystal Structure. Nat. Chem. Biol. 2011, 7 (11), 769–778. https://doi.org/10.1038/nchembio.662.
(364) Schlessinger, A.; Geier, E.; Fan, H.; Irwin, J. J.; Shoichet, B. K.; Giacomini, K. M.; Sali, A. Structure-Based Discovery of Prescription Drugs That Interact with the Norepinephrine Transporter, NET. Proc. Natl. Acad. Sci. U. S. A. 2011, 108 (38), 15810–15815. https://doi.org/10.1073/pnas.1106030108.
(365) Carlsson, J.; Yoo, L.; Gao, Z.-G.; Irwin, J. J.; Shoichet, B. K.; Jacobson, K. A. Structure-Based Discovery of A2A Adenosine Receptor Ligands. J. Med. Chem. 2010, 53 (9), 3748–3755. https://doi.org/10.1021/jm100240h.
(366) Kolb, P.; Rosenbaum, D. M.; Irwin, J. J.; Fung, J. J.; Kobilka, B. K.; Shoichet, B. K. Structure-Based Discovery of Β2-Adrenergic Receptor Ligands. PNAS 2009, 106 (16), 6843–6848. https://doi.org/10.1073/pnas.0812657106.
(367) Yu, W.-M.; Guvench, O.; MacKerell, A. D. Jr.; Qu, C.-K. Identification of Small Molecular Weight Inhibitors of Src Homology 2 Domain-Containing Tyrosine Phosphatase 2 (SHP-2) via in Silico Database Screening Combined with Experimental Assay. J. Med. Chem. 2008, 51 (23), 7396–7404. https://doi.org/10.1021/jm800229d.
(368) Ruan, H.; Yu, C.; Niu, X.; Zhang, W.; Liu, H.; Chen, L.; Xiong, R.; Sun, Q.; Jin, C.; Liu, Y.; Lai, L. Computational Strategy for Intrinsically Disordered Protein Ligand Design Leads to the Discovery of P53 Transactivation Domain I Binding Compounds That Activate the P53 Pathway. Chem. Sci. 2021, 12 (8), 3004–3016. https://doi.org/10.1039/D0SC04670A.
(369) Yun, T.; Wang, J.; Yang, J.; Huang, W.; Lai, L.; Tan, W.; Liu, Y. Discovery of Small Molecule Inhibitors Targeting the Sonic Hedgehog. Front. Chem. 2020, 8. https://doi.org/10.3389/fchem.2020.00498.
(370) Li, C.; Deng, X.; Xie, X.; Liu, Y.; Friedmann Angeli, J. P.; Lai, L. Activation of Glutathione Peroxidase 4 as a Novel Anti-Inflammatory Strategy. Front. Pharmacol. 2018, 9.
(371) Wang, Q.; Liberti, M. V.; Liu, P.; Deng, X.; Liu, Y.; Locasale, J. W.; Lai, L. Rational Design of Selective Allosteric Inhibitors of PHGDH and Serine Synthesis with Anti-Tumor Activity. Cell Chem. Biol. 2017, 24 (1), 55–65. https://doi.org/10.1016/j.chembiol.2016.11.013.
(372) Chen, F.; Zhuo, X.; Qin, T.; Guo, X.; Zhang, C.; Lai, L. Designed Inhibitor for Nuclear Localization Signal of Polo-like Kinase 1 Induces Mitotic Arrest. Chem. Biol. Drug Des. 2017, 89 (5), 732–740. https://doi.org/10.1111/cbdd.12896.
(373) Meng, H.; McClendon, C. L.; Dai, Z.; Li, K.; Zhang, X.; He, S.; Shang, E.; Liu, Y.; Lai, L. Discovery of Novel 15-Lipoxygenase Activators To Shift the Human Arachidonic Acid Metabolic Network toward Inflammation Resolution. J. Med. Chem. 2016, 59 (9), 4202–4209. https://doi.org/10.1021/acs.jmedchem.5b01011.
(374) Yun, T.; Qin, T.; Liu, Y.; Lai, L. Discovery of Non-ATP-Competitive Inhibitors of Polo-like Kinase 1. ChemMedChem 2016, 11 (7), 713–717. https://doi.org/10.1002/cmdc.201600051.
(375) Yu, C.; Niu, X.; Jin, F.; Liu, Z.; Jin, C.; Lai, L. Structure-Based Inhibitor Design for the Intrinsically Disordered Protein c-Myc. Sci. Rep. 2016, 6 (1), 22298. https://doi.org/10.1038/srep22298.
(376) Shen, Q.; Chen, J.; Wang, Q.; Deng, X.; Liu, Y.; Lai, L. Discovery of Highly Potent TNFα Inhibitors Using Virtual Screen. Eur. J. Med. Chem. 2014, 85, 119–126. https://doi.org/10.1016/j.ejmech.2014.07.091.
(377) Qiu, S.; Chen, F.; Liu, Y.; Lai, L. Discovery of Novel Secretory Phospholipase A2 Inhibitors Using Virtual Screen. Chem. Biol. Drug Des. 2014, 84 (2), 216–222. https://doi.org/10.1111/cbdd.12307.
(378) Wang, Q.; Qi, Y.; Yin, N.; Lai, L. Discovery of Novel Allosteric Effectors Based on the Predicted Allosteric Sites for Escherichia Coli D-3-Phosphoglycerate Dehydrogenase. PLOS ONE 2014, 9 (4), e94829. https://doi.org/10.1371/journal.pone.0094829.
(379) Bi, S.; Yu, D.; Si, G.; Luo, C.; Li, T.; Ouyang, Q.; Jakovljevic, V.; Sourjik, V.; Tu, Y.; Lai, L. Discovery of Novel Chemoeffectors and Rational Design of Escherichia Coli Chemoreceptor Specificity. PNAS 2013, 110 (42), 16814–16819. https://doi.org/10.1073/pnas.1306811110.
(380) Zhu, L.; Shan, L.; Zhu, J.; Li, L.; Li, S.; Wang, L.; Wang, J.; Zhang, S.; Zhou, H.; Zhang, W.; Li, H. Discovery of a Natural Fluorescent Probe Targeting the Plasmodium Falciparum Cysteine Protease Falcipain-2. Sci. China Life Sci. 2020, 63 (7), 1016–1025. https://doi.org/10.1007/s11427-019-1581-2.
(381) Huang, Z.; Zhao, J.; Deng, W.; Chen, Y.; Shang, J.; Song, K.; Zhang, L.; Wang, C.; Lu, S.; Yang, X.; He, B.; Min, J.; Hu, H.; Tan, M.; Xu, J.; Zhang, Q.; Zhong, J.; Sun, X.; Mao, Z.; Lin, H.; Xiao, M.; Chin, Y. E.; Jiang, H.; Xu, Y.; Chen, G.; Zhang, J. Identification of a Cellularly Active SIRT6 Allosteric Activator. Nat. Chem. Biol. 2018, 14 (12), 1118–1126. https://doi.org/10.1038/s41589…
(382) Wei, W.; Ma, C.; Cao, Y.; Yang, L.; Huang, Z.; Qin, D.; Chen, Y.; Liu, C.; Xia, L.; Wang, T.; Lei, H.; Yu, Y.; Huang, M.; Tong, Y.; Xu, H.; Gao, F.; Zhang, J.; Wu, Y.-L. Identification of H7 as a Novel Peroxiredoxin I Inhibitor to Induce Differentiation of Leukemia Cells. Oncotarget 2015, 7 (4), 3873–3883. https://doi.org/10.18632/oncotarget.6763.
(383) Hu, X.; Pang, J.; Chen, C.; Jiang, D.; Shen, C.; Chai, X.; Yang, L.; Zhang, X.; Xu, L.; Cui, S.; Hou, T.; Li, D. Discovery of Novel Non-Steroidal Selective Glucocorticoid Receptor Modulators by Structure- and IGN-Based Virtual Screening, Structural Optimization, and Biological Evaluation. Eur. J. Med. Chem. 2022, 237, 114382. https://doi.org/10.1016/j.ejmech.2022.114382.
(384) Shi, R.; Pan, P.; Lv, R.; Ma, C.; Wu, E.; Guo, R.; Zhao, Z.; Song, H.; Zhou, J.; Liu, Y.; Xu, G.; Hou, T.; Kang, Z.; Liu, J. High-Throughput Glycolytic Inhibitor Discovery Targeting Glioblastoma by Graphite Dots–Assisted LDI Mass Spectrometry. Sci. Adv. 2022, 8 (7), eabl4923. https://doi.org/10.1126/sciadv.abl4923.
(385) Pang, J.; Hu, X.; Wang, Y.; Liao, J.; Chai, X.; Wang, X.; Shen, C.; Wang, J.; Zhang, L.; Wang, X.; Zhu, F.; Weng, Q.; Xu, L.; Hou, T.; Li, D. Discovery of a Novel Nonsteroidal Selective Glucocorticoid Receptor Modulator by Virtual Screening and Bioassays. Acta Pharmacol. Sin. 2022, 43 (9), 2429–2438. https://doi.org/10.1038/s41401-021-00855-6.
(386) Chai, X.; Sun, H.; Zhou, W.; Chen, C.; Shan, L.; Yang, Y.; He, J.; Pang, J.; Yang, L.; Wang, X.; Cui, S.; Fu, Y.; Xu, X.; Xu, L.; Yao, X.; Li, D.; Hou, T. Discovery of N-(4-(Benzyloxy)-Phenyl)-Sulfonamide Derivatives as Novel Antagonists of the Human Androgen Receptor Targeting the Activation Function 2. J. Med. Chem. 2022, 65 (3), 2507–2521. https://doi.org/10.1021/acs.jmedchem.1c01938.
(387) Pang, J.; Shen, C.; Zhou, W.; Wang, Y.; Shan, L.; Chai, X.; Shao, Y.; Hu, X.; Zhu, F.; Zhu, D.; Xiao, L.; Xu, L.; Xu, X.; Li, D.; Hou, T. Discovery of Novel Antagonists Targeting the DNA Binding Domain of Androgen Receptor by Integrated Docking-Based Virtual Screening and Bioassays. Acta Pharmacol. Sin. 2022, 43 (1), 229–239. https://doi.org/10.1038/s41401-021-00632-5.
(388) Fu, W.; Zhang, M.; Liao, J.; Tang, Q.; Lei, Y.; Gong, Z.; Shan, L.; Duan, M.; Chai, X.; Pang, J.; Tang, C.; Wang, X.; Xu, X.; Li, D.; Sheng, R.; Hou, T. Discovery of a Novel Androgen Receptor Antagonist Manifesting Evidence to Disrupt the Dimerization of the Ligand-Binding Domain via Attenuating the Hydrogen-Bonding Network Between the Two Monomers. J. Med. Chem. 2021, 64 (23), 17221–17238.…
(389) Fu, W.; Wang, E.; Ke, D.; Yang, H.; Chen, L.; Shao, J.; Hu, X.; Xu, L.; Liu, N.; Hou, T. Discovery of a Novel Fusarium Graminearum Mitogen-Activated Protein Kinase (FgGpmk1) Inhibitor for the Treatment of Fusarium Head Blight. J. Med. Chem. 2021, 64 (18), 13841–13852. https://doi.org/10.1021/acs.jmedchem.1c01227.
(390) Tang, Y.; Feng, B.; Wang, Y.; Sun, H.; You, Y.; Yu, J.; Chen, B.; Xu, C.; Ruan, Y.; Cui, S.; Hu, G.; Hou, T.; Chen, Z. Structure-Based Discovery of CZL80, a Caspase-1 Inhibitor with Therapeutic Potential for Febrile Seizures and Later Enhanced Epileptogenic Susceptibility. Br. J. Pharmacol. 2020, 177 (15), 3519–3534. https://doi.org/10.1111/bph.15076.
(391) Hu, X.; Pang, J.; Zhang, J.; Shen, C.; Chai, X.; Wang, E.; Chen, H.; Wang, X.; Duan, M.; Fu, W.; Xu, L.; Kang, Y.; Li, D.; Xia, H.; Hou, T. Discovery of Novel GR Ligands toward Druggable GR Antagonist Conformations Identified by MD Simulations and Markov State Model Analysis. Adv. Sci. 2022, 9 (3), 2102435. https://doi.org/10.1002/advs.202102435.
(392) Zhou, W.; Duan, M.; Fu, W.; Pang, J.; Tang, Q.; Sun, H.; Xu, L.; Chang, S.; Li, D.; Hou, T. Discovery of Novel Androgen Receptor Ligands by Structure-Based Virtual Screening and Bioassays. Genomics Proteomics Bioinformatics 2018, 16 (6), 416–427. https://doi.org/10.1016/j.gpb.2018.03.007.
(393) Li, S.; Ai, N.; Shen, M.; Dang, Y.; Chong, C.-M.; Pan, P.; Kwan, Y. W.; Chan, S. W.; Leung, G. P. H.; Hoi, M. P. M.; Hou, T.; Lee, S. M.-Y. Discovery of a ROCK Inhibitor, FPND, Which Prevents Cerebral Hemorrhage through Maintaining Vascular Integrity by Interference with VE-Cadherin. Cell Death Discov. 2017, 3 (1), 1–11. https://doi.org/10.1038/cddiscovery.2017.51.
(394) Tian, S.; Wang, X.; Li, L.; Zhang, X.; Li, Y.; Zhu, F.; Hou, T.; Zhen, X. Discovery of Novel and Selective Adenosine A2A Receptor Antagonists for Treating Parkinson’s Disease through Comparative Structure-Based Virtual Screening. J. Chem. Inf. Model. 2017, 57 (6), 1474–1487. https://doi.org/10.1021/acs.jcim.7b00188.
(395) Pan, P.; Tian, S.; Sun, H.; Kong, X.; Zhou, W.; Li, D.; Li, Y.; Hou, T. Identification and Preliminary SAR Analysis of Novel Type-I Inhibitors of TIE-2 via Structure-Based Virtual Screening and Biological Evaluation in in Vitro Models. J. Chem. Inf. Model. 2015, 55 (12), 2693–2704. https://doi.org/10.1021/acs.jcim.5b00576.
(396) Chong, C.-M.; Kou, M.-T.; Pan, P.; Zhou, H.; Ai, N.; Li, C.; Zhong, H.-J.; Leung, C.-H.; Hou, T.; Lee, S. M.-Y. Discovery of a Novel ROCK2 Inhibitor with Anti-Migration Effects via Docking and High-Content Drug Screening. Mol. BioSyst. 2016, 12 (9), 2713–2721. https://doi.org/10.1039/C6MB00343E.
(397) Tang, J.; Zhu, J.; Yu, Y.; Wang, M.; Zhang, Z.; Chen, G.; Li, J.; Zhou, X.; Qiao, C.; Hou, T.; Mao, X. A Virtual Screen Identified C96 as a Novel Inhibitor of Phosphatidylinositol 3-Kinase That Displays Potent Preclinical Activity against Multiple Myeloma in Vitro and in Vivo. Oncotarget 2014, 5 (11), 3836–3848. https://doi.org/10.18632/oncotarget.1657.
(398) Shen, M.; Yu, H.; Li, Y.; Li, P.; Pan, P.; Zhou, S.; Zhang, L.; Li, S.; Lee, S. M.-Y.; Hou, T. Discovery of Rho-Kinase Inhibitors by Docking-Based Virtual Screening. Mol. BioSyst. 2013, 9 (6), 1511–1521. https://doi.org/10.1039/C3MB00016H.
(399) Xu, Y.; Yue, L.; Wang, Y.; Xing, J.; Chen, Z.; Shi, Z.; Liu, R.; Liu, Y.-C.; Luo, X.; Jiang, H.; Chen, K.; Luo, C.; Zheng, M. Discovery of Novel Inhibitors Targeting the Menin-Mixed Lineage Leukemia Interface Using Pharmacophore- and Docking-Based Virtual Screening. J. Chem. Inf. Model. 2016, 56 (9), 1847–1855. https://doi.org/10.1021/acs.jcim.6b00185.
(400) Wang, C.; Jiang, H.; Jin, J.; Xie, Y.; Chen, Z.; Zhang, H.; Lian, F.; Liu, Y.-C.; Zhang, C.; Ding, H.; Chen, S.; Zhang, N.; Zhang, Y.; Jiang, H.; Chen, K.; Ye, F.; Yao, Z.; Luo, C. Development of Potent Type I Protein Arginine Methyltransferase (PRMT) Inhibitors of Leukemia Cell Proliferation. J. Med. Chem. 2017, 60 (21), 8888–8905. https://doi.org/10.1021/acs.jmedchem.7b01134.
(401) Ye, Y.; Zhang, B.; Mao, R.; Zhang, C.; Wang, Y.; Xing, J.; Liu, Y.-C.; Luo, X.; Ding, H.; Yang, Y.; Zhou, B.; Jiang, H.; Chen, K.; Luo, C.; Zheng, M. Discovery and Optimization of Selective Inhibitors of Protein Arginine Methyltransferase 5 by Docking-Based Virtual Screening. Org. Biomol. Chem. 2017, 15 (17), 3648–3661. https://doi.org/10.1039/C7OB00070G.
(402) Zhang, D.; Han, J.; Lu, W.; Lian, F.; Wang, J.; Lu, T.; Tao, H.; Xiao, S.; Zhang, F.; Liu, Y.-C.; Liu, R.; Zhang, N.; Jiang, H.; Chen, K.; Zhao, C.; Luo, C. Discovery of Alkoxy Benzamide Derivatives as Novel BPTF Bromodomain Inhibitors via Structure-Based Virtual Screening. Bioorg. Chem. 2019, 86, 494–500. https://doi.org/10.1016/j.bioorg.2019.01.035.
(403) Li, J.; Chen, J.; Gui, C.; Zhang, L.; Qin, Y.; Xu, Q.; Zhang, J.; Liu, H.; Shen, X.; Jiang, H. Discovering Novel Chemical Inhibitors of Human Cyclophilin A: Virtual Screening, Synthesis, and Bioassay. Bioorg. Med. Chem. 2006, 14 (7), 2209–2224. https://doi.org/10.1016/j.bmc.2005.11.006.
(404) Li, N.; Thompson, S.; Schultz, D. C.; Zhu, W.; Jiang, H.; Luo, C.; Lieberman, P. M. Discovery of Selective Inhibitors Against EBNA1 via High Throughput In Silico Virtual Screening. PLOS ONE 2010, 5 (4), e10126. https://doi.org/10.1371/journal.pone.0010126.
(405) Qin, Z.; Zhang, J.; Xu, B.; Chen, L.; Wu, Y.; Yang, X.; Shen, X.; Molin, S.; Danchin, A.; Jiang, H.; Qu, D. Structure-Based Discovery of Inhibitors of the YycG Histidine Kinase: New Chemical Leads to Combat Staphylococcus Epidermidis Infections. BMC Microbiol. 2006, 6 (1), 96. https://doi.org/10.1186/1471-2180-6-96.
(406) Chen, L.; Chen, S.; Gui, C.; Shen, J.; Shen, X.; Jiang, H. Discovering Severe Acute Respiratory Syndrome Coronavirus 3CL Protease Inhibitors: Virtual Screening, Surface Plasmon Resonance, and Fluorescence Resonance Energy Transfer Assays. J Biomol Screen 2006, 11 (8), 915–921. https://doi.org/10.1177/1087057106293295.
(407) Harriman, G.; Greenwood, J.; Bhat, S.; Huang, X.; Wang, R.; Paul, D.; Tong, L.; Saha, A. K.; Westlin, W. F.; Kapeller, R.; Harwood, H. J. Acetyl-CoA Carboxylase Inhibition by ND-630 Reduces Hepatic Steatosis, Improves Insulin Sensitivity, and Modulates Dyslipidemia in Rats. Proc. Natl. Acad. Sci. U. S. A. 2016, 113 (13), E1796–E1805. https://doi.org/10.1073/pnas.1520686113.
(408) Fink, E. A.; Xu, J.; Hübner, H.; Braz, J. M.; Seemann, P.; Avet, C.; Craik, V.; Weikert, D.; Schmidt, M. F.; Webb, C. M.; Tolmachova, N. A.; Moroz, Y. S.; Huang, X.-P.; Kalyanaraman, C.; Gahbauer, S.; Chen, G.; Liu, Z.; Jacobson, M. P.; Irwin, J. J.; Bouvier, M.; Du, Y.; Shoichet, B. K.; Basbaum, A. I.; Gmeiner, P. Structure-Based Discovery of Nonopioid Analgesics Acting through the Α2A-Adr…
(409) Lyu, J.; Wang, S.; Balius, T. E.; Singh, I.; Levit, A.; Moroz, Y. S.; O’Meara, M. J.; Che, T.; Algaa, E.; Tolmachova, K.; Tolmachev, A. A.; Shoichet, B. K.; Roth, B. L.; Irwin, J. J. Ultra-Large Library Docking for Discovering New Chemotypes. Nature 2019, 566 (7743), 224–229. https://doi.org/10.1038/s41586-019-0917-9.
(410) Gorgulla, C.; Boeszoermenyi, A.; Wang, Z.-F.; Fischer, P. D.; Coote, P. W.; Padmanabha Das, K. M.; Malets, Y. S.; Radchenko, D. S.; Moroz, Y. S.; Scott, D. A.; Fackeldey, K.; Hoffmann, M.; Iavniuk, I.; Wagner, G.; Arthanari, H. An Open-Source Drug Discovery Platform Enables Ultra-Large Virtual Screens. Nature 2020, 580 (7805), 663–668. https://doi.org/10.1038/s41586-020-2117-z.
(411) Huang, X.-P.; Karpiak, J.; Kroeze, W. K.; Zhu, H.; Chen, X.; Moy, S. S.; Saddoris, K. A.; Nikolova, V.; Farrell, M. S.; Wang, S.; Mangano, T. J.; Deshpande, D. A.; Jiang, A.; Penn, R. B.; Jin, J.; Koller, B. H.; Kenakin, T.; Shoichet, B. K.; Roth, B. L. Allosteric Ligands for the Pharmacologically Dark Receptors GPR68 and GPR65. Nature 2015, 527 (7579), 477–483. https://doi.org/10.1038/natu…
(412) Wang, S.; Wacker, D.; Levit, A.; Che, T.; Betz, R. M.; McCorvy, J. D.; Venkatakrishnan, A. J.; Huang, X.-P.; Dror, R. O.; Shoichet, B. K.; Roth, B. L. D4 Dopamine Receptor High-Resolution Structures Enable the Discovery of Selective Agonists. Science 2017, 358 (6361), 381–386. https://doi.org/10.1126/science.aan5468.
(413) Babaoglu, K.; Simeonov, A.; Irwin, J. J.; Nelson, M. E.; Feng, B.; Thomas, C. J.; Cancian, L.; Costi, M. P.; Maltby, D. A.; Jadhav, A.; Inglese, J.; Austin, C. P.; Shoichet, B. K. Comprehensive Mechanistic Analysis of Hits from High-Throughput and Docking Screens against β-Lactamase. J. Med. Chem. 2008, 51 (8), 2502–2511. https://doi.org/10.1021/jm701500e.
(414) Fink, E. A.; Bardine, C.; Gahbauer, S.; Singh, I.; White, K.; Gu, S.; Wan, X.; Ary, B.; Glenn, I.; O’Connell, J.; O’Donnell, H.; Fajtová, P.; Lyu, J.; Vigneron, S.; Young, N. J.; Kondratov, I. S.; O’Donoghue, A. J.; Moroz, Y.; Taunton, J.; Renslo, A. R.; Irwin, J. J.; García-Sastre, A.; Shoichet, B. K.; Craik, C. S. Large Library Docking for Novel SARS-CoV-2 Main Protease Non-Covalent and C…
(415) Singh, I.; Seth, A.; Billesbølle, C. B.; Braz, J.; Rodriguiz, R. M.; Roy, K.; Bekele, B.; Craik, V.; Huang, X.-P.; Boytsov, D.; Lak, P.; O’Donnell, H.; Sandtner, W.; Roth, B. L.; Basbaum, A. I.; Wetsel, W. C.; Manglik, A.; Shoichet, B. K.; Rudnick, G. Structure-Based Discovery of Conformationally Selective Inhibitors of the Serotonin Transporter. bioRxiv 2022, 2022.06.13.495991. https://doi…
